# Supplementary material for: Comparing DNA Methylation Landscapes in Peripheral Blood from Myalgic Encephalomyelitis/Chronic Fatigue Syndrome and Long COVID Patients
Source: Int J Mol Sci. 2025 Jul 10;26(14):6631. doi: 10.3390/ijms26146631 (PMC12294161; doi:10.3390/ijms26146631)
Supplement: Supplementary file 1 [file ijms-26-06631-s001.zip]

Archive with 2 entries (2 files):
- Figure S1.pdf
- Supplementary Tables_16.05.xlsx
