# Supplementary material for: Comparing DNA Methylation Landscapes in Peripheral Blood from Myalgic Encephalomyelitis/Chronic Fatigue Syndrome and Long COVID Patients
Source: Int J Mol Sci. 2025 Jul 10;26(14):6631. doi: 10.3390/ijms26146631 (PMC12294161; doi:10.3390/ijms26146631)
Supplement: Supplementary file 1 [file ijms-26-06631-s001.zip › Supplementary Tables_16.05.xlsx]

## Sheet: Table S1
Table S1. Sequencing and mapping details of RRBS libraries (reference genome GRCh37)
Sample_ID	Total number of sequenced reads	Total number of uniquely mapped non-duplicate reads	Mapping efficiency (%)	Total CpG methylation (%)	C methylated in CHG context	C methylated in CHH context	Valid fragments, >5-fold coverage	Valid fragments, >10-fold coverage
C010	17485919	13163740	0.753	0.49	0.004	0.003	445731	303310
C018	24467180	18090053	0.739	0.587	0.009	0.008	433715	341781
C037	16358551	12675208	0.775	0.598	0.009	0.008	366535	229967
C038	17193987	12992337	0.756	0.553	0.009	0.008	409251	264408
C039	17262584	12935535	0.749	0.57	0.009	0.008	405871	241651
LC01	20080424	11787222	0.587	0.581	0.004	0.003	395432	240485
LC02	21118456	12817650	0.607	0.567	0.004	0.003	376383	183080
LC03	29529947	17309283	0.586	0.543	0.004	0.003	474294	342857
LC04	18429787	11633597	0.631	0.541	0.006	0.005	386358	212072
LC05	20828257	12267458	0.589	0.568	0.007	0.006	380422	225034
ME007	22844957	17289165	0.757	0.582	0.009	0.008	456556	360667
ME027	19913389	10097390	0.507	0.516	0.007	0.006	414430	254965
ME028	28485075	20888156	0.733	0.562	0.004	0.003	499048	416609
ME029	19696994	11906041	0.604	0.498	0.006	0.005	391185	240058
ME030	17880197	11854286	0.663	0.566	0.007	0.006	438389	299741

## Sheet: Table S2
Table S2. Details of global methylation distribution in healthy, long COVID and ME/CFS.
			Median methylation %	Element-wise methylation comparison
				HC	LC	ME
				Median % meth	Median % meth	Median % meth
Genomic Elements	Global	HC	89.29	NA	-0.56	0.59
		LC	88.73	-0.56	NA	1.15
		ME	89.88	0.59	1.15	NA
	Promoter	HC	1.68	NA	-0.27	-0.19
		LC	1.41	-0.27	NA	0.08
		ME	1.49	-0.19	0.08	NA
	Exon	HC	90.84	NA	-0.74	0.28
		LC	90.1	-0.74	NA	1.02
		ME	91.12	0.28	1.02	NA
	Intron	HC	92.76	NA	-0.31	0.41
		LC	92.45	-0.31	NA	0.72
		ME	93.17	0.41	0.72	NA
	Intergenic	HC	90.56	NA	-0.42	0.51
		LC	90.14	-0.42	NA	0.93
		ME	91.07	0.51	0.93	NA

## Sheet: Table S3
Table S3: Differentially Methylated Fragments (P<0.05, >10% methylation difference between HC and LC)
Chr	Start	End	Len	CpGs	Pr	Test	Meth	Control_count	LongCovid_count	ME_count	Controls_meth	LongCovid_meth	ME_meth	C010	C018	C037	C038	C039	LC01	LC02	LC03	LC04	LC05	ME007	ME027	ME028	ME029	ME030	Enddist	Overlap	CpGIs_range	CpGIs_dist	CpGI_relation	Strand	GeneID	GeneRange	Difference_LCHC	Difference_MEHC	Difference_LCME
1	1238628	1238796	169	7	0.0123832	F(2,12)=6.47	R2	5	5	5	71.41	83.97	75	0.7684	0.6759	0.7182	0.7167	0.75	0.9388	0.8308	0.8466	0.7436	0.8217	0.7045	0.7283	0.7613	0.802	0.7763	5152	-	1242401-1245185	-3772	CpGI_shelf	5'	PUSL1	1243947-1247057	12.56	3.59	8.97
1	1580278	1580391	114	6	0.0452123	F(2,12)=4.05	R3	5	5	5	68.14	84.69	86.02	0.5636	0.7511	0.6977	0.5673	0.8372	0.916	0.7473	0.9006	0.7522	0.8647	0.9498	0.7622	0.767	0.9704	0.7917	44803	-	1534332-1536136	-44254	-	3'	RP11-345P4.5	1533392-1535476	16.55	17.88	-1.33
1	1855895	1856072	178	6	0.0207386	F(2,12)=5.45	R2	5	5	5	54.68	66.15	62.43	0.5949	0.5772	0.5294	0.5393	0.4386	0.6942	0.5915	0.6143	0.6667	0.7327	0.6588	0.5833	0.5469	0.7217	0.6555	-79380	exon_intron_boundary	1950412-1951479	95408	-	3'	C1orf222	1853396-1935276	11.47	7.75	3.72
1	2080331	2080468	138	7	0.0224883	F(2,12)=5.29	R2	5	5	5	7.83	18.4	11.24	0.0502	0.1149	0.0596	0.055	0.093	0.2439	0.1489	0.172	0.184	0.1818	0.1016	0.2439	0.0146	0.072	0.1203	-98558	exon_intron_boundary	1981252-1983212	99080	-	5'	PRKCZ	1981909-2116834	10.57	3.41	7.16
1	2163754	2163857	104	4	0.0265782	F(2,12)=4.98	R1	5	5	5	51.83	36.48	46.26	0.5309	0.5	0.5	0.6316	0.4512	0.2059	0.5244	0.2742	0.3673	0.3375	0.4609	0.3137	0.5192	0.4366	0.4706	18135	-	2158213-2161173	-2683	CpGI_shelf	3'	AL590822.1	2143360-2145620	-15.35	-5.57	-9.78
1	2514747	2514919	173	2	0.027062	F(2,12)=4.95	R1	5	5	5	95.64	82.67	89.78	0.96	0.9841	0.9592	0.918	0.9615	0.8611	0.8621	0.8542	0.7872	0.7857	0.9444	0.8235	0.9651	0.7143	0.9024	3012	-	2517398-2518892	-2650	CpGI_shelf	5'	C1orf93	2517930-2522908	-12.97	-5.86	-7.11
1	3230300	3230415	116	5	0.00539848	F(2,12)=8.33	R2	5	5	5	46.31	58.96	45.91	0.3898	0.4206	0.4528	0.5833	0.4754	0.67	0.5595	0.5652	0.5575	0.5862	0.4696	0.4228	0.4532	0.4583	0.5231	-244682	on_intron	2983926-2987962	246375	-	5'	PRDM16	2985732-3355185	12.65	-0.4	13.05
1	4005441	4005539	99	1	0.0304815	F(2,12)=4.74	R1	5	5	5	38	24.73	27	0.375	0.3571	0.45	0.36	0.36	0.1875	0.3889	0.1538	0.2308	0.3	0.2308	0.2308	0.3824	0.25	0.1333	188585	-	3816357-3818084	-187454	-	3'	C1orf174	3805689-3816857	-13.27	-11	-2.27
1	9124792	9124967	176	7	0.0351268	F(2,12)=4.48	R2	5	5	5	40.67	61.55	47.05	0.2647	0.3569	0.4586	0.5957	0.4595	0.5333	0.6032	0.6446	0.7054	0.6029	0.5077	0.5567	0.3041	0.5048	0.5839	-23744	on_intron	9188504-9189743	64777	-	3'	SLC2A5	9095166-9148537	20.88	6.38	14.5
1	17099721	17099891	171	5	0.0160198	F(2,12)=5.95	R2	5	5	5	49	69.51	54.14	0.4839	0.5707	0.5417	0.375	0.4286	0.8793	0.6429	0.6296	0.6083	0.6848	0.5278	0.4615	0.4143	0.5603	0.6929	2990	-	17186112-17186523	86633	-	3'	MST1P9	17081405-17096732	20.51	5.14	15.37
1	18069815	18069932	118	3	0.00323686	F(2,12)=9.60	R3	5	5	5	75.93	63.74	76.27	0.6818	0.8161	0.7317	0.7105	0.7833	0.6316	0.6047	0.6508	0.5789	0.717	0.7292	0.8049	0.713	0.8286	0.8085	11877	-	17865864-17866630	203952	-	5'	ACTL8	18081808-18153558	-12.19	0.34	-12.53
1	19110747	19110909	163	9	0.0242717	F(2,12)=5.15	R1	5	5	5	69.99	53.33	34.61	0.8176	0.6842	0.8056	0.441	0.799	0.6983	0.255	0.4549	0.8433	0.5276	0.4636	0.2131	0.3673	0.2074	0.4967	467125	-	19577885-19578992	-467137	-	5'	MRTO4	19578033-19586622	-16.66	-35.38	18.72
1	19233947	19234126	180	5	0.0464064	F(2,12)=4.01	R2	5	5	5	31.99	42.86	28.9	0.2667	0.2755	0.4375	0.3556	0.2857	0.4355	0.4286	0.4722	0.4706	0.3333	0.378	0.2676	0.1689	0.3667	0.3494	-49232	on_exon	19281949-19283883	49758	-	3'	IFFO2	19230774-19283180	10.87	-3.09	13.96
1	20736487	20736619	133	4	0.0275562	F(2,12)=4.92	R1	5	5	5	62.44	45.33	57.62	0.5658	0.7071	0.6471	0.475	0.6761	0.473	0.5556	0.3945	0.4744	0.3947	0.448	0.6118	0.6491	0.5714	0.6889	142314	-	20878895-20880592	-142407	-	5'	FAM43B	20878932-20881512	-17.11	-4.82	-12.29
1	20988535	20988695	161	4	0.0422877	F(2,12)=4.17	R2	5	5	5	37.15	47.69	42.14	0.3125	0.3538	0.3306	0.4918	0.3538	0.5888	0.4944	0.4797	0.4118	0.4478	0.374	0.4444	0.4199	0.5	0.3803	536	-	20987517-20988238	-456	CpGI_shore	3'	DDOST	20978270-20988000	10.54	4.99	5.55
1	24229150	24229250	101	13	0.004025	F(2,12)=9.04	R2	5	5	5	34.51	59.49	49.83	0.2724	0.3346	0.3968	0.371	0.3187	0.5625	0.4771	0.6686	0.631	0.5508	0.4676	0.5586	0.34	0.55	0.7099	-56398	on_intron	24285538-24286701	57452	-	3'	CNR2	24197016-24285549	24.98	15.32	9.66
1	30717863	30718012	150	6	0.00501182	F(2,12)=8.50	R1	5	5	5	93.28	82.85	91.74	0.957	0.9466	0.9102	0.8889	0.9667	0.8438	0.8776	0.8092	0.8462	0.8	0.9429	0.9256	0.9401	0.8222	0.9	1051831	-	31769247-31769978	-1051383	-	5'	ZCCHC17	31769842-31837783	-10.43	-1.54	-8.89
1	32718887	32718978	92	3	0.0183476	F(2,12)=5.68	R1	5	5	5	64.16	29.12	58.08	0.5455	0.6923	0.8205	0.6604	0.5172	0.32	0.64	0.2683	0.1818	0.2128	0.5444	0.725	0.7333	0.4878	0.3556	-2137	on_intron	32705525-32707141	13363	-	5'	LCK	32716840-32751766	-35.04	-6.08	-28.96
1	39940138	39940288	151	5	0.0200166	F(2,12)=5.51	R1	5	5	5	84.27	72.84	68.94	0.9651	0.8125	0.8667	0.7368	0.7912	0.8302	0.7317	0.6594	0.7872	0.6562	0.6714	0.7465	0.6825	0.6829	0.6863	-393299	on_intron	39546640-39547959	393499	-	5'	MACF1	39546988-39952789	-11.43	-15.33	3.9
1	41982206	41982360	155	9	0.0197687	F(2,12)=5.54	R2	5	5	5	11.72	33.82	19.93	0.0897	0.1167	0.1564	0.1076	0.1071	0.2555	0.3043	0.486	0.2946	0.2255	0.1667	0.1773	0.038	0.3316	0.3319	-519389	on_intron	42500856-42501980	519621	-	3'	HIVEP3	41972036-42501596	22.1	8.21	13.89
1	59090260	59090360	101	7	0.0485715	F(2,12)=3.93	R3	5	5	5	56.48	68.87	79.32	0.5714	0.6115	0.7961	0.4316	0.4815	0.6627	0.4127	0.8261	0.7458	0.6339	0.7972	0.9431	0.7277	0.8049	0.7561	47095	-	59041758-59043295	-47064	-	3'	TACSTD2	59041099-59043166	12.39	22.84	-10.45
1	90074598	90074699	102	4	0.0063747	F(2,12)=7.93	R1	5	5	5	68.42	32.02	52.69	0.5294	0.7071	0.6739	0.5882	0.8947	0.4493	0.3939	0.1795	0.2647	0.359	0.5778	0.3514	0.7156	0.3934	0.3393	23933	-	90098231-90099292	-23632	-	5'	LRRC8C	90098631-90398809	-36.4	-15.73	-20.67
1	94567961	94568088	128	3	0.0471492	F(2,12)=3.98	R2	5	5	5	20.66	32.84	24.92	0.2373	0.1918	0.2593	0.1429	0.2143	0.322	0.3333	0.2931	0.3519	0.3455	0.3913	0.0962	0.1884	0.2857	0.2391	-18726	on_intron	94702654-94703344	135257	-	3'	ABCA4	94458391-94586688	12.18	4.26	7.92
1	95313200	95313368	169	2	0.0452155	F(2,12)=4.05	R1	5	5	5	78.35	66.31	76.4	0.75	0.8205	0.8	0.7619	0.7778	0.5641	0.7727	0.7059	0.5	0.7206	0.8261	0.7143	0.798	0.6842	0.7647	-27469	on_intron	95285603-95286319	27598	-	5'	SLC44A3	95285898-95360802	-12.04	-1.95	-10.09
1	110883147	110883311	165	8	0.00221549	F(2,12)=10.62	R1	5	5	5	85.47	69.99	80.04	0.7583	0.9128	0.8792	0.8444	0.8607	0.7353	0.7232	0.6353	0.6855	0.746	0.8447	0.8071	0.8014	0.8162	0.7162	-2182	on_exon	110880817-110882800	2331	CpGI_shore	5'	RBM15	110881128-110889299	-15.48	-5.43	-10.05
1	112517364	112517558	195	1	0.0358288	F(2,12)=4.45	R2	5	5	5	51.4	71.64	68	0.5	0.5455	0.2941	0.4615	0.7	0.7143	0.7692	0.6667	0.7	0.75	0.6667	0.6875	0.7692	0.4211	0.7778	-14412	on_intron	112531560-112533773	16216	-	3'	KCND3	112313284-112531777	20.24	16.6	3.64
1	147190323	147190431	109	1	0.0200422	F(2,12)=5.51	R2	5	5	5	17.27	38.3	28.87	0.1053	0.25	0.2778	0.0556	0.1053	0.4118	0.3333	0.2963	0.5	0.3571	0.2051	0.2727	0.2245	0.5	0.5	47706	-	147141843-147142918	-47512	-	3'	ACP6	147119170-147142618	21.03	11.6	9.43
1	156093466	156093588	123	3	0.0201241	F(2,12)=5.50	R2	5	5	5	20.55	36.4	21.3	0.2881	0.1579	0.2625	0.1346	0.175	0.3846	0.2895	0.4091	0.3684	0.3143	0.2273	0.1636	0.0862	0.3333	0.3158	-41223	on_intron	156051240-156052803	42227	-	5'	LMNA	156052364-156109880	15.85	0.75	15.1
1	156186433	156186495	63	10	0.0220735	F(2,12)=5.33	R3	5	5	5	28.66	17.64	28.99	0.3095	0.3516	0.2144	0.1648	0.2964	0.1777	0.1434	0.1989	0.1535	0.1777	0.3552	0.2149	0.2395	0.3906	0.2704	25259	-	156186238-156186647	196	CpGI_core	5'	BGLAP	156211753-156213112	-11.02	0.33	-11.35
1	156186496	156186585	90	12	0.0183908	F(2,12)=5.68	R3	5	5	5	31.37	20.83	33.24	0.3268	0.3824	0.2554	0.1918	0.3369	0.2439	0.1656	0.2394	0.1726	0.2	0.372	0.2505	0.2777	0.4172	0.3433	25169	-	156186238-156186647	259	CpGI_core	5'	BGLAP	156211753-156213112	-10.54	1.87	-12.41
1	170636194	170636352	159	5	0.00747277	F(2,12)=7.57	R2	5	5	5	6.24	16.91	10.53	0.0789	0.0694	0.0267	0.0595	0.0625	0.1618	0.0862	0.2603	0.1569	0.1613	0.0872	0.0794	0.0794	0.1622	0.1266	-4482	on_intron	170387517-170388459	248678	-	5'	PRRX1	170631869-170708560	10.67	4.29	6.38
1	205414119	205414219	101	5	0.0126012	F(2,12)=6.44	R2	5	5	5	13.47	30.63	19.67	0.1429	0.1339	0.0465	0.266	0.08	0.3196	0.3393	0.3514	0.2879	0.2	0.1575	0.2532	0.125	0.2444	0.3019	-10962	on_intron	205424830-205426556	12338	-	3'	LEMD1	205350506-205425082	17.16	6.2	10.96
1	219588839	219589004	166	1	0.0169582	F(2,12)=5.84	R3	5	5	5	85.06	95.08	96.74	0.75	0.8333	0.7857	0.8421	1	1	1	0.875	0.9167	1	0.9231	1	0.9655	1	1	678441	-	220267315-220267934	-678475	-	5'	IARS2	220267444-220321380	10.02	11.68	-1.66
1	226821736	226821914	179	3	0.0071285	F(2,12)=7.68	R1	5	5	5	43.17	31.03	30.03	0.4583	0.4324	0.4756	0.4583	0.3506	0.4	0.2895	0.2927	0.325	0.25	0.3968	0.3091	0.3415	0.2235	0.2414	-105287	on_exon	227058046-227058906	236993	-	3'	ITPKB	226819391-226927024	-12.14	-13.14	1
1	229253705	229253813	109	4	0.0289135	F(2,12)=4.83	R2	5	5	5	36.52	59.14	45.19	0.4545	0.3011	0.4531	0.2899	0.3333	0.625	0.5185	0.3788	0.6842	0.7742	0.619	0.4	0.33	0.4688	0.4737	131571	-	228870811-228872297	382895	-	5'	TMEM78	229385383-229387557	22.62	8.67	13.95
1	232511818	232511949	132	4	0.0127086	F(2,12)=6.42	R1	5	5	5	92.26	81.25	90.37	0.9714	0.9153	0.9487	0.871	0.9535	0.8571	0.8718	0.8077	0.6905	0.8182	0.9352	0.9111	0.9268	0.8857	0.8095	428695	-	232765089-232766530	-253270	-	5'	KIAA1383	232940643-232946092	-11.01	-1.89	-9.12
1	245851466	245851609	144	11	0.0010404	F(2,12)=12.85	R1	5	5	5	39.06	20.05	20.4	0.3852	0.457	0.355	0.4437	0.3141	0.16	0.325	0.1407	0.2162	0.2081	0.2022	0.1607	0.2991	0.2234	0.1164	-533321	on_exon	245316548-245320247	534919	-	5'	KIF26B	245318287-245866428	-19.01	-18.66	-0.35
2	10169025	10169178	154	6	0.048825	F(2,12)=3.92	R2	5	5	5	73.21	87.56	74.45	0.5973	0.6695	0.7643	0.8661	0.8286	0.8584	0.8783	0.8672	0.9421	0.838	0.7098	0.5615	0.8408	0.7323	0.7963	13799	-	10182636-10184845	-13610	-	5'	KLF11	10182976-10194963	14.35	1.24	13.11
2	10573125	10573269	145	6	0.014565	F(2,12)=6.14	R3	5	5	5	56.53	39.16	60.57	0.5743	0.6495	0.4253	0.5816	0.5	0.5536	0.314	0.3269	0.5441	0.3043	0.6308	0.5897	0.5662	0.62	0.6105	288507	-	10861207-10862382	-288081	-	5'	ATP6V1C2	10861775-10925236	-17.37	4.04	-21.41
2	12245362	12245486	125	5	0.0188757	F(2,12)=5.63	R2	5	5	5	82.1	92.77	90.56	0.8507	0.8125	0.9189	0.7705	0.7937	0.974	0.8533	0.9483	0.9054	0.9677	0.9084	0.9726	0.8571	0.9459	0.8966	435073	-	11809607-11810463	-435022	-	3'	NTSR2	11798304-11810290	10.67	8.46	2.21
2	20005403	20005590	188	6	0.0391799	F(2,12)=4.30	R1	5	5	5	95.51	84.78	92.31	0.9315	0.9709	1	0.9767	0.8947	0.9167	0.8679	0.9	0.8491	0.7167	0.9531	0.9615	0.9187	0.873	0.873	446990	-	19555790-19558716	-446873	-	3'	OSR1	19551246-19558414	-10.73	-3.2	-7.53
2	23557449	23557597	149	2	0.0320745	F(2,12)=4.64	R3	5	5	5	64.62	75.47	78.68	0.56	0.7333	0.7027	0.5294	0.7241	0.6552	0.7568	0.7273	0.871	0.7586	0.8095	0.7895	0.7647	0.75	0.8158	50492	-	23607730-23610124	-50280	-	5'	KLHL29	23608088-23931481	10.85	14.06	-3.21
2	25002354	25002490	137	4	0.00775439	F(2,12)=7.49	R2	5	5	5	60.37	75.25	63.74	0.5926	0.5826	0.6154	0.5946	0.6462	0.8136	0.6562	0.7872	0.7188	0.7143	0.6442	0.6667	0.5432	0.6491	0.7308	13516	-	25015880-25016627	-13525	-	5'	CENPO	25016005-25045245	14.88	3.37	11.51
2	25527512	25527646	135	5	0.0229448	F(2,12)=5.26	R2	5	5	5	72.93	85.71	83.29	0.5741	0.7559	0.764	0.6935	0.7821	0.8704	0.8056	0.8421	0.8085	0.9565	0.896	0.8148	0.7097	0.8704	0.873	-37946	on_intron	25563310-25565604	37959	-	3'	DNMT3A	25455845-25565459	12.78	10.36	2.42
2	31806624	31806780	157	13	0.0283684	F(2,12)=4.86	R3	5	5	5	47.81	58.55	65.06	0.3929	0.4536	0.4357	0.6951	0.3588	0.6842	0.5542	0.5938	0.4964	0.5912	0.76	0.6792	0.5435	0.6524	0.6507	169044	-	31805294-31806403	-376	CpGI_shore	3'	XDH	31557187-31637581	10.74	17.25	-6.51
2	36829959	36830017	59	1	0.000356997	F(2,12)=16.53	R2	5	5	5	59.88	74.31	55.71	0.6	0.56	0.625	0.6286	0.6111	0.7273	0.8125	0.6786	0.6471	0.8462	0.5758	0.5455	0.5625	0.5652	0.5	-43270	on_intron	37193132-37194287	364271	-	3'	FEZ2	36778570-36873230	14.43	-4.17	18.6
2	39472228	39472414	187	11	0.0475736	F(2,12)=3.97	R3	5	5	5	34.33	23.67	36.92	0.1706	0.4608	0.25	0.4304	0.3488	0.2328	0.2601	0.2353	0.234	0.2075	0.2531	0.4422	0.3718	0.3864	0.4773	15500	-	39470743-39471813	-600	CpGI_shore	3'	CDKL4	39402787-39456729	-10.66	2.59	-13.25
2	64487501	64487678	178	3	0.0378866	F(2,12)=4.35	R2	5	5	5	53.58	82.27	79.6	0.5821	0.3448	0.4848	0.5213	0.8962	0.86	0.5441	0.9383	0.9655	0.8095	0.7143	0.9434	0.7154	0.9388	0.9487	115914	-	64370889-64371811	-115866	-	3'	PELI1	64319786-64371588	28.69	26.02	2.67
2	66673592	66673718	127	6	0.0192124	F(2,12)=5.59	R2	5	5	5	7.31	19.21	12.92	0.1257	0.0388	0.1006	0.0613	0.0548	0.2083	0.134	0.133	0.2485	0.2439	0.1789	0.1006	0.0645	0.1067	0.2347	-13133	on_intron	66652692-66654218	20901	-	5'	MEIS1	66660584-66799890	11.9	5.61	6.29
2	72012720	72012850	131	4	0.0115866	F(2,12)=6.61	R1	5	5	5	88.86	75.85	86.1	0.8545	0.8583	0.9341	0.871	0.9412	0.8507	0.8154	0.7385	0.7368	0.6271	0.9368	0.8091	0.881	0.8132	0.8788	558508	-	71453589-71454318	-558531	-	3'	PAIP2B	71409869-71454213	-13.01	-2.76	-10.25
2	84102479	84102676	198	3	0.0343209	F(2,12)=4.53	R3	5	5	5	63.37	75.85	80	0.45	0.7736	0.6809	0.6667	0.6316	0.8718	0.6981	0.7193	0.7568	0.78	0.8475	0.8776	0.6825	0.871	0.7708	640904	-	84686006-84686751	-583526	-	5'	DNAH6	84743579-85046713	12.48	16.63	-4.15
2	85641215	85641378	164	7	0.00118052	F(2,12)=12.46	R2	5	5	5	6.4	18.14	5.38	0.068	0.0615	0.0492	0.1154	0	0.1935	0.1045	0.1505	0.2571	0.1949	0.0615	0.073	0.0243	0.048	0.1017	-4339	on_intron	85645344-85645879	4502	CpGI_shelfoverlap	3'	CAPG	85621346-85645555	11.74	-1.02	12.76
2	85664550	85664738	189	9	0.0430093	F(2,12)=4.14	R2	5	5	5	16.33	29.14	19.28	0.1781	0.1004	0.1977	0.1392	0.2211	0.2755	0.1901	0.3388	0.3381	0.31	0.2239	0.2481	0.0906	0.3258	0.1515	18996	-	85645344-85645879	-18858	-	3'	CAPG	85621346-85645555	12.81	2.95	9.86
2	96809635	96809751	117	10	0.0364327	F(2,12)=4.42	R1	5	5	5	60.39	35.94	53.02	0.6733	0.6721	0.4965	0.442	0.6562	0.5	0.4426	0.2459	0.3462	0.3832	0.5655	0.4887	0.6884	0.4882	0.3534	-1543	on_exon	96810444-96811454	1704	CpGI_shore	3'	DUSP2	96808905-96811179	-24.45	-7.37	-17.08
2	121955379	121955533	155	4	0.043443	F(2,12)=4.12	R2	5	5	5	27.07	49.38	39.31	0.3028	0.2687	0.3269	0.2375	0.186	0.55	0.2903	0.6566	0.463	0.4328	0.4455	0.45	0.1618	0.459	0.5612	539147	-	122494109-122494919	-538729	-	5'	TSN	122494679-122525429	22.31	12.24	10.07
2	133025835	133025875	41	2	0.0340783	F(2,12)=4.54	R1	5	5	5	29.41	15.69	26.87	0.3636	0.328	0.1652	0.1819	0.3084	0.1579	0.1159	0.1724	0.1455	0.1765	0.3029	0.1927	0.2236	0.4013	0.2493	10294	-	133013778-133015861	-10013	-	3'	ANKRD30BL	132905164-133015542	-13.72	-2.54	-11.18
2	133038912	133039082	171	4	0.0138522	F(2,12)=6.24	R1	5	5	5	31.37	19.63	31.22	0.3191	0.3782	0.2468	0.1907	0.3361	0.2016	0.1609	0.2356	0.1632	0.1958	0.3609	0.2427	0.2759	0.3704	0.2863	23371	-	133013778-133015861	-23220	-	3'	ANKRD30BL	132905164-133015542	-11.74	-0.15	-11.59
2	180294010	180294162	153	4	0.0231631	F(2,12)=5.24	R2	5	5	5	48.34	63.61	55.92	0.4304	0.5625	0.3231	0.5833	0.4576	0.587	0.6471	0.72	0.6	0.6027	0.5233	0.6	0.5413	0.494	0.6582	164494	-	180128619-180129663	-164498	-	3'	SESTD1	179966483-180129517	15.27	7.58	7.69
2	207115137	207115254	118	9	0.0340839	F(2,12)=4.54	R1	5	5	5	51.19	33.76	38.61	0.3879	0.5236	0.4911	0.6371	0.5	0.4088	0.2258	0.4207	0.4194	0.1513	0.412	0.2667	0.4028	0.2946	0.4491	24134	-	207139288-207140031	-24150	-	5'	ZDBF2	207139387-207179148	-17.43	-12.58	-4.85
2	220283608	220283771	164	24	0.0206899	F(2,12)=5.45	R2	5	5	5	14.18	26.84	16.23	0.1458	0.1398	0.1178	0.1639	0.1457	0.2068	0.3005	0.2746	0.1284	0.3974	0.1311	0.1889	0.1667	0.1658	0.1754	-671	exon_intron_boundary	220282914-220283750	695	CpGI_coreshore	5'	DES	220283099-220291461	12.66	2.05	10.61
2	238831475	238831641	167	4	0.0191159	F(2,12)=5.60	R3	5	5	5	45.07	58.79	60.61	0.5195	0.5234	0.3289	0.5139	0.3151	0.5056	0.6809	0.4872	0.6604	0.6598	0.5227	0.6122	0.626	0.5968	0.6818	43829	-	238875132-238876327	-43656	-	5'	UBE2F	238875469-238951236	13.72	15.54	-1.82
2	240241154	240241261	108	7	0.0144085	F(2,12)=6.16	R3	5	5	5	40.98	54.38	73.14	0.319	0.3594	0.4437	0.4615	0.5031	0.5521	0.2642	0.8051	0.4158	0.3333	0.8639	0.5596	0.9064	0.6496	0.7234	81870	-	240321778-240323919	-80623	-	5'	AC062017.1	240323130-240324058	13.4	32.16	-18.76
2	242491369	242491494	126	3	0.0219635	F(2,12)=5.34	R2	5	5	5	66.46	78.21	74.76	0.6818	0.7	0.5714	0.7321	0.5625	0.7719	0.8421	0.8571	0.7222	0.7111	0.7593	0.7869	0.6609	0.8167	0.7794	6643	-	242498014-242499274	-6644	-	5'	BOK	242498136-242513546	11.75	8.3	3.45
3	16092805	16092930	126	4	0.0199443	F(2,12)=5.52	R2	5	5	5	17.7	36.06	28.45	0.2143	0.1591	0.2353	0.1447	0.1685	0.2714	0.2615	0.3286	0.3243	0.5044	0.2581	0.4	0.1898	0.3488	0.3478	123227	-	15900498-15901990	192308	-	5'	GALNTL2	16216156-16273499	18.36	10.75	7.61
3	46448739	46448919	181	5	0.00290096	F(2,12)=9.89	R2	5	5	5	4.61	14.99	9.41	0.0537	0.0373	0.0417	0.084	0.0088	0.1774	0.0968	0.1161	0.1831	0.18	0.08	0.1203	0.0435	0.0877	0.1556	-264	on_exon	46037014-46037473	411726	-	5'	CCRL2	46448654-46451014	10.38	4.8	5.58
3	49383185	49383298	114	4	0.0041958	F(2,12)=8.94	R2	5	5	5	32.86	58.14	33.73	0.5195	0.3085	0.1892	0.3378	0.2059	0.5833	0.4237	0.7	0.6512	0.6071	0.3261	0.225	0.2737	0.3878	0.5	5041	-	49394856-49395942	12645	-	3'	USP4	49315264-49378145	25.28	0.87	24.41
3	75716998	75717077	80	7	0.0109795	F(2,12)=6.73	R3	5	5	5	31.45	43.45	48.08	0.2654	0.3984	0.2872	0.3741	0.2364	0.4095	0.4569	0.4138	0.3905	0.5647	0.5506	0.4646	0.4963	0.3884	0.3913	1146708	-	74663507-74664121	-1052955	-	3'	CNTN3	74311719-74570291	12	16.63	-4.63
3	125826206	125826327	122	7	0.00474012	F(2,12)=8.64	R1	5	5	5	79.83	53.77	71.19	0.7333	0.8278	0.7762	0.7707	0.881	0.5811	0.6207	0.5625	0.6142	0.3765	0.6212	0.8333	0.8187	0.6432	0.5877	-90630	on_intron	125931736-125932535	106209	-	3'	ALDH1L1	125822412-125916837	-26.06	-8.64	-17.42
3	126236838	126236973	136	2	0.0103634	F(2,12)=6.85	R2	5	5	5	40.59	52.36	49.27	0.3659	0.4714	0.32	0.3824	0.4062	0.5556	0.5455	0.4068	0.5312	0.6087	0.434	0.5745	0.4512	0.5306	0.5116	6154	-	126242784-126243358	-5945	-	5'	CHST13	126243126-126262134	11.77	8.68	3.09
3	126945870	126946029	160	4	0.0215164	F(2,12)=5.38	R2	5	5	5	37.6	49.02	11.66	0.4355	0.5733	0.0211	0.3684	0.5	0.7067	0.5647	0.7941	0.3507	0.1786	0.0933	0.113	0.0926	0.1017	0.2121	371038	-	127316928-127317531	-371057	-	5'	MCM2	127317066-127341276	11.42	-25.94	37.36
3	133169677	133169810	134	6	0.0226774	F(2,12)=5.28	R2	5	5	5	80	92	86.26	0.875	0.7667	0.7917	0.8161	0.75	0.9077	0.8667	0.8542	1	0.9753	0.9123	0.8652	0.8908	0.7528	0.8667	-50970	on_intron	132756986-132757895	412692	-	5'	BFSP2	133118839-133194066	12	6.26	5.74
3	138067910	138068083	174	10	0.0147203	F(2,12)=6.12	R2	5	5	5	9.08	20.46	18.4	0.1081	0.0805	0.0764	0.0385	0.1636	0.2188	0.1899	0.0873	0.2478	0.2703	0.2284	0.1721	0.1747	0.2049	0.14	-1543	on_intron	138048194-138048778	19717	-	5'	MRAS	138066539-138124375	11.38	9.32	2.06
3	145748727	145748872	146	1	0.0362066	F(2,12)=4.43	R3	5	5	5	94.57	82.89	95.54	1	0.88	0.8667	1	1	0.7	0.9	0.96	0.6154	0.8333	0.9643	0.931	0.96	0.9286	1	33487	-	143689734-143692279	2058994	-	5'	AC107021.1	145782358-145784156	-11.68	0.97	-12.65
3	178756557	178756676	120	4	0.00356984	F(2,12)=9.35	R1	5	5	5	84.82	68.56	78.39	0.8974	0.8558	0.803	0.8172	0.878	0.6429	0.7969	0.6437	0.7442	0.6429	0.7578	0.7455	0.8841	0.7692	0.7778	-33509	on_intron	178837247-178839311	82636	-	3'	ZMAT3	178735011-178790067	-16.26	-6.43	-9.83
3	193807367	193807500	134	4	0.00796016	F(2,12)=7.43	R2	5	5	5	7.33	21.55	13.1	0.0667	0.084	0.1034	0.0161	0.0923	0.3382	0.0962	0.2029	0.1842	0.2143	0.16	0.1139	0.1156	0.1475	0.1087	46435	-	193851700-193853118	-44332	-	5'	HES1	193853934-193856521	14.22	5.77	8.45
3	193924294	193924462	169	7	0.0234564	F(2,12)=5.21	R2	5	5	5	10.17	23.61	13.43	0.0963	0.0726	0.1296	0.1337	0.0995	0.3103	0.1875	0.2416	0.1646	0.303	0.1544	0.0375	0.0871	0.2515	0.2353	482161	-	194406441-194409045	-482146	-	5'	FAM43A	194406622-194409762	13.44	3.26	10.18
4	1794383	1794511	129	10	0.0270103	F(2,12)=4.95	R2	5	5	5	38.71	50.6	39.07	0.4424	0.3857	0.2588	0.4615	0.3459	0.6381	0.528	0.4662	0.4429	0.5299	0.4217	0.484	0.301	0.3744	0.4449	524	-	1794443-1797181	-59	CpGI_coreshore	5'	FGFR3	1795034-1810599	11.89	0.36	11.53
4	3591799	3591917	119	1	0.00634246	F(2,12)=7.95	R1	5	5	5	88.32	74.22	79.11	0.9286	0.8684	0.8667	0.9062	0.8696	0.7931	0.6154	0.7692	0.7143	0.7368	0.7586	0.8286	0.74	0.9444	0.7692	-13320	on_intron	3565312-3567185	26488	-	5'	RP3-368B9.1	3578596-3592712	-14.1	-9.21	-4.89
4	6891272	6891414	143	7	0.0134882	F(2,12)=6.30	R2	5	5	5	45.74	70.7	64.61	0.5	0.4534	0.4884	0.4663	0.3714	0.5062	0.8451	0.7771	0.6364	0.748	0.8393	0.6724	0.4515	0.6019	0.7281	19556	-	6910916-6912310	-19643	-	5'	TBC1D14	6910969-7034845	24.96	18.87	6.09
4	7254898	7254999	102	3	0.00393824	F(2,12)=9.10	R3	5	5	5	85.31	74.25	86.02	0.84	0.8039	0.8913	0.84	0.8974	0.7667	0.7805	0.6667	0.7568	0.7308	0.8305	0.9423	0.7869	0.8485	0.9355	184975	-	7069099-7070402	-184596	-	3'	GRPEL1	7060633-7069924	-11.06	0.71	-11.77
4	57858351	57858486	136	5	0.00409173	F(2,12)=9.00	R2	5	5	5	65.29	79.57	71.1	0.6807	0.6124	0.732	0.6579	0.5814	0.8354	0.6875	0.7983	0.8272	0.8077	0.7135	0.75	0.7016	0.6591	0.7126	13363	-	57842635-57845202	-13283	-	3'	C4orf14	57829536-57844989	14.28	5.81	8.47
4	64455625	64455796	172	5	0.0321832	F(2,12)=4.64	R2	5	5	5	69.43	79.73	64.93	0.7521	0.665	0.6429	0.7386	0.7	0.8133	0.931	0.7229	0.7711	0.7879	0.6807	0.5833	0.5625	0.8194	0.6455	3968651	-	68410994-68411492	-3955368	-	5'	STAP1	68424446-68473055	10.3	-4.5	14.8
4	77817976	77818144	169	10	0.0408977	F(2,12)=4.22	R2	5	5	5	15.24	27.16	18.37	0.2113	0.183	0.1238	0.1351	0.0504	0.1569	0.2335	0.3553	0.3119	0.2532	0.1983	0.2544	0.0893	0.2146	0.1719	-1025	on_exon	77818016-77819600	1457	CpGI_coreshore	3'	ANKRD56	77816082-77819002	11.92	3.13	8.79
4	77869607	77869774	168	8	0.0229634	F(2,12)=5.25	R2	5	5	5	32.75	49.43	44.57	0.3868	0.2188	0.2977	0.4196	0.3488	0.5185	0.4405	0.4015	0.6632	0.4625	0.4892	0.4528	0.3674	0.4568	0.5529	50606	-	77818016-77819600	-50173	-	3'	ANKRD56	77816082-77819002	16.68	11.82	4.86
4	81110393	81110529	137	7	0.00298404	F(2,12)=9.81	R2	5	5	5	75.75	88.75	87.76	0.7459	0.7482	0.7683	0.7296	0.8319	0.8968	0.9241	0.9307	0.8101	0.85	0.9104	0.9147	0.8149	0.9375	0.8378	-5495	on_intron	81104762-81105527	5632	-	5'	PRDM8	81105033-81125483	13	12.01	0.99
4	111120227	111120346	120	6	0.00273225	F(2,12)=10.05	R2	5	5	5	8.4	29.19	14.86	0.0964	0.0526	0.1154	0.0882	0.0921	0.219	0.2222	0.3757	0.234	0.3462	0.1613	0.1284	0.0776	0.1441	0.3091	-127	on_intron	111397678-111398089	277744	-	3'	ELOVL6	110967002-111120355	20.79	6.46	14.33
4	122561833	122562014	182	3	0.0312063	F(2,12)=4.69	R2	5	5	5	83.65	95.44	84.29	0.9492	0.8091	0.8804	0.8136	0.717	0.9138	0.9512	0.9831	1	0.94	0.7941	0.9365	0.7931	0.8364	0.9302	123727	-	122617463-122618623	-55629	-	5'	AC079341.1	122685740-122687962	11.79	0.64	11.15
4	174428328	174428452	125	5	0.0154641	F(2,12)=6.02	R2	5	5	5	14.74	27.06	17.51	0.1786	0.1176	0.1633	0.2286	0.084	0.2692	0.1942	0.3173	0.2558	0.3163	0.1603	0.2119	0.1095	0.2609	0.1957	100798	-	174422025-174422443	-6008	-	3'	SCRG1	174309299-174327531	12.32	2.77	9.55
5	3393787	3393889	103	2	0.0194286	F(2,12)=5.57	R1	5	5	5	87.98	75.53	85.71	0.8305	0.94	0.9667	0.8431	0.8605	0.8542	0.7308	0.6471	0.8333	0.7273	0.8594	0.9355	0.8095	0.8649	0.8636	202280	-	3594468-3603250	-200680	-	5'	IRX1	3596168-3601517	-12.45	-2.27	-10.18
5	17151368	17151503	136	3	0.0173025	F(2,12)=5.80	R2	5	5	5	61.43	84.36	80.31	0.6304	0.5	0.5789	0.6053	0.7778	0.7667	1	0.7692	0.9149	0.7727	0.7162	0.9796	0.75	1	0.7255	66167	-	17216490-17219021	-65121	-	5'	BASP1	17217669-17276943	22.93	18.88	4.05
5	39185995	39186145	151	4	0.00351881	F(2,12)=9.38	R1	5	5	5	82.57	49.23	68.03	0.7838	0.8041	0.8039	0.9365	0.8571	0.4167	0.6531	0.4643	0.7069	0.3708	0.7191	0.697	0.734	0.4787	0.7755	-88634	on_intron	39333838-39334862	148718	-	3'	FYB	39105338-39274630	-33.34	-14.54	-18.8
5	43007220	43007324	105	4	0.0499919	F(2,12)=3.89	R2	5	5	5	45.04	61.11	56.02	0.2794	0.5361	0.459	0.4493	0.5	0.5357	0.549	0.575	0.6875	0.6854	0.6355	0.4348	0.527	0.7222	0.525	57955	-	43042108-43043477	-34887	-	5'	ZNF131	43065278-43192123	16.07	10.98	5.09
5	71146788	71146891	104	9	0.00973332	F(2,12)=6.98	R1	5	5	5	27.64	14.29	26.5	0.2942	0.3326	0.1851	0.1573	0.3054	0.1516	0.1044	0.1774	0.1117	0.139	0.3166	0.204	0.2195	0.346	0.2398	256171	-	71402878-71404868	-256089	-	5'	MAP1B	71403061-71505395	-13.35	-1.14	-12.21
5	118656669	118656780	112	7	0.00455282	F(2,12)=8.74	R1	5	5	5	82.74	68.96	80.76	0.7482	0.8718	0.8857	0.8308	0.8452	0.7439	0.6406	0.7288	0.6341	0.6667	0.8827	0.85	0.7983	0.767	0.6923	-52392	on_intron	118604198-118604834	52472	-	5'	TNFAIP8	118604387-118730294	-13.78	-1.98	-11.8
5	126429201	126429393	193	2	0.0310892	F(2,12)=4.70	R1	5	5	5	88.8	75.88	85.94	0.9118	0.9333	0.78	0.8684	0.9149	0.7436	0.7778	0.7895	0.72	0.7381	0.8553	0.7714	0.8919	0.72	0.9565	20018	-	126564998-126565580	136188	-	3'	C5orf63	126378250-126409184	-12.92	-2.86	-10.06
5	133005048	133005199	152	1	0.023607	F(2,12)=5.20	R1	5	5	5	94.68	80	89.52	1	0.9375	0.8636	1	1	0.75	0.9167	0.6667	0.8235	0.8333	0.9688	0.9091	0.8857	0.75	0.8667	56794	-	132946745-132948467	-56731	-	3'	FSTL4	132532147-132948255	-14.68	-5.16	-9.52
5	141980602	141980727	126	3	0.0194846	F(2,12)=5.57	R2	5	5	5	64.77	78.57	70.88	0.551	0.6667	0.766	0.6167	0.6444	0.8	0.8125	0.726	0.7381	0.875	0.7838	0.7333	0.7051	0.642	0.6327	-97014	on_intron	142149600-142150832	170106	-	3'	FGF1	141971743-142077617	13.8	6.11	7.69
5	153487744	153487916	173	1	0.0280625	F(2,12)=4.88	R1	5	5	5	86.96	70.34	73.44	0.9091	0.913	0.7931	0.8077	0.9333	0.6842	0.7667	0.6923	0.8	0.5652	0.8	0.75	0.5897	0.7143	0.875	-69449	on_intron	153418184-153418669	69561	-	5'	MFAP3	153418466-153600038	-16.62	-13.52	-3.1
5	157961554	157961754	201	1	0.0130866	F(2,12)=6.36	R2	5	5	5	81.93	96.63	89.92	0.8125	0.8462	0.8182	0.6875	0.9286	1	1	1	0.9375	0.913	0.9697	0.913	0.8929	0.7895	0.875	675372	-	157285770-157286254	-675499	-	3'	CLINT1	157212751-157286183	14.7	7.99	6.71
5	171537669	171537864	196	7	0.0233507	F(2,12)=5.22	R2	5	5	5	29.51	47.33	30.08	0.2	0.3655	0.1667	0.4098	0.2719	0.5135	0.3855	0.4468	0.5424	0.4929	0.3103	0.4409	0.1552	0.375	0.4286	-77720	on_intron	171614431-171615939	78076	-	3'	STK10	171469077-171615390	17.82	0.57	17.25
5	172300228	172300343	116	3	0.0126894	F(2,12)=6.42	R2	5	5	5	23.71	40.11	28.33	0.2941	0.2151	0.1404	0.3151	0.2034	0.3768	0.2833	0.4535	0.3472	0.5139	0.2266	0.3537	0.304	0.25	0.3051	-39064	on_intron	172261146-172261671	39083	-	5'	ERGIC1	172261278-172379688	16.4	4.62	11.78
5	174154370	174154533	164	5	0.0463118	F(2,12)=4.01	R2	5	5	5	31.55	43.6	33.86	0.3733	0.2222	0.3387	0.3586	0.2738	0.402	0.5125	0.5054	0.3571	0.381	0.3209	0.4118	0.3169	0.4154	0.2525	-2996	on_intron	174151479-174152364	2892	CpGI_shelf	5'	MSX2	174151536-174158144	12.05	2.31	9.74
5	176789619	176789764	146	5	0.00705955	F(2,12)=7.70	R1	5	5	5	51.33	35.18	45.57	0.4127	0.5345	0.5849	0.4648	0.6	0.4032	0.3148	0.3429	0.4151	0.2941	0.4684	0.5208	0.4324	0.3571	0.5106	-4925	on_intron	176778573-176779090	11047	-	5'	RGS14	176784838-176799602	-16.15	-5.76	-10.39
5	177660036	177660222	187	1	0.00664056	F(2,12)=7.84	R3	5	5	5	40.6	22.64	41.1	0.3226	0.4524	0.3636	0.3448	0.55	0.2105	0.2381	0.2692	0.3333	0.12	0.4571	0.4167	0.375	0.5333	0.3333	245	-	177659198-177659927	-294	CpGI_shore	3'	AGXT2L2	177635498-177659792	-17.96	0.5	-18.46
5	177761086	177761245	160	4	0.0453622	F(2,12)=4.05	R3	5	5	5	55.15	72.41	73.96	0.5493	0.5355	0.5426	0.65	0.5056	0.678	0.4865	0.825	0.8955	0.68	0.7405	0.8352	0.701	0.6092	0.8041	-256469	on_intron	178016559-178017670	256426	-	3'	COL23A1	177664619-178017556	17.26	18.81	-1.55
5	178729008	178729128	121	3	0.00513266	F(2,12)=8.45	R2	5	5	5	38.34	52.41	38.85	0.3196	0.4029	0.4375	0.3766	0.3929	0.4762	0.4839	0.569	0.4474	0.6145	0.3679	0.3953	0.336	0.4744	0.4138	-43422	on_intron	178770725-178772794	43667	-	3'	ADAMTS2	178537852-178772431	14.07	0.51	13.56
6	24776486	24776665	180	7	0.0325265	F(2,12)=4.62	R3	5	5	5	81.62	70.67	83.47	0.8132	0.8458	0.873	0.7087	0.8542	0.6986	0.6935	0.7297	0.6429	0.75	0.911	0.8764	0.8677	0.7292	0.7087	-1505	on_intron	24775047-24775729	1440	CpGI_shore	5'	GMNN	24775159-24786327	-10.95	1.85	-12.8
6	30796199	30796311	113	3	0.041363	F(2,12)=4.20	R2	5	5	5	58.31	73.11	63.31	0.64	0.45	0.5385	0.6774	0.6623	0.6923	0.7069	0.7386	0.7705	0.7458	0.6667	0.5526	0.6167	0.6364	0.7742	47888	-	30710308-30712440	85892	-	5'	DDR1	30844198-30867933	14.8	5	9.8
6	30854000	30854160	161	5	0.016286	F(2,12)=5.92	R1	5	5	5	60.13	37.76	49.18	0.5364	0.6338	0.5607	0.8444	0.5467	0.386	0.4062	0.2602	0.2933	0.5339	0.3571	0.5776	0.5754	0.3582	0.4615	-9961	on_intron	30710308-30712440	143693	-	5'	DDR1	30844198-30867933	-22.37	-10.95	-11.42
6	31939186	31939321	136	8	0.0307242	F(2,12)=4.72	R2	5	5	5	41.46	62.82	57.05	0.242	0.5843	0.3814	0.4422	0.4704	0.5347	0.5101	0.793	0.5663	0.6376	0.5964	0.5934	0.4925	0.5951	0.6176	-882	on_exon	31939731-31940559	1239	CpGI_shore	3'	DOM3Z	31937587-31940069	21.36	15.59	5.77
6	33999319	33999502	184	4	0.0216951	F(2,12)=5.36	R2	5	5	5	20.82	37.7	29.89	0.1467	0.3125	0.28	0.2222	0.1364	0.4103	0.2206	0.403	0.425	0.45	0.3043	0.2982	0.2174	0.3385	0.3878	-124079	on_intron	34202568-34206193	206692	-	3'	GRM4	33989628-34123399	16.88	9.07	7.81
6	36969405	36969621	217	1	0.0145261	F(2,12)=6.15	R2	5	5	5	54.95	76.67	43.81	0.5238	0.5	0.4118	0.6	0.7647	0.9	0.625	0.8462	0.8182	0.7	0.48	0.6	0.2564	0.5	0.6471	3802	-	36953668-36954470	15738	-	5'	FGD2	36973422-36996846	21.72	-11.14	32.86
6	37504257	37504375	119	5	0.0466849	F(2,12)=4.00	R2	5	5	5	8.19	25.93	7.98	0.0714	0.0524	0.087	0.1441	0.0755	0.1348	0.1642	0.5484	0.172	0.2381	0.0244	0.11	0.0357	0.1553	0.124	-29250	on_exon	37467396-37467800	36862	-	5'	AL353597.1	37475124-37509166	17.74	-0.21	17.95
6	37551056	37551254	199	4	0.00990374	F(2,12)=6.95	R2	5	5	5	16.76	32.67	24.67	0.1765	0.1176	0.1042	0.2636	0.1067	0.4167	0.2264	0.3788	0.3409	0.25	0.2845	0.3056	0.1809	0.1892	0.3158	83357	-	37467396-37467800	-83453	-	3'	CCDC167	37450696-37467700	15.91	7.91	8
6	38520277	38520398	122	4	0.0130902	F(2,12)=6.36	R1	5	5	5	88.24	77.56	85.24	0.8605	0.9167	0.8333	0.8824	0.8824	0.7308	0.7714	0.8052	0.7917	0.7619	0.8	0.92	0.9259	0.7931	0.7937	-87646	on_intron	38607206-38608148	87751	-	3'	BTBD9	38136227-38607924	-10.68	-3	-7.68
6	38803415	38803556	142	5	0.0458388	F(2,12)=4.03	R2	5	5	5	74.77	87.89	81.57	0.8081	0.6379	0.7927	0.7568	0.7808	0.9398	0.8689	0.8544	0.76	0.9138	0.8385	0.8333	0.7292	0.8243	0.8427	132499	-	39016308-39016998	213443	-	3'	GLO1	38643719-38670917	13.12	6.8	6.32
6	88477346	88477481	136	3	0.0264116	F(2,12)=4.99	R2	5	5	5	30.35	56.19	48.97	0.2766	0.2883	0.3269	0.3077	0.3239	0.4091	0.5556	0.6545	0.6087	0.5556	0.6034	0.6042	0.1382	0.6463	0.6571	65420	-	88411143-88412168	-65312	-	3'	AKIRIN2	88384790-88411927	25.84	18.62	7.22
6	156381399	156381554	156	2	0.00842835	F(2,12)=7.30	R1	5	5	5	63.41	50	55.64	0.587	0.6761	0.6531	0.6364	0.5833	0.5667	0.5405	0.4821	0.4815	0.45	0.5588	0.45	0.6143	0.587	0.5238	604363	-	156187837-156188263	-193290	-	3'	NOX3	155716504-155777037	-13.41	-7.77	-5.64
7	632732	632914	183	7	0.0168965	F(2,12)=5.84	R2	5	5	5	60.75	81.27	67.95	0.7692	0.4632	0.6863	0.7034	0.617	0.8421	0.7544	0.8	0.7755	0.8625	0.7592	0.6087	0.6352	0.6316	0.6981	-134554	on_intron	791915-792336	159423	-	3'	PRKAR1B	588834-767287	20.52	7.2	13.32
7	1471651	1471817	167	8	0.0165193	F(2,12)=5.89	R1	5	5	5	59.13	46.09	50.15	0.5508	0.5874	0.6957	0.5545	0.5926	0.4578	0.5816	0.3889	0.4333	0.431	0.5089	0.5325	0.5672	0.4043	0.5116	-27486	on_intron	1498576-1499606	27790	-	3'	MICALL2	1468101-1499138	-13.04	-8.98	-4.06
7	1550490	1550600	111	8	0.00246522	F(2,12)=10.32	R2	5	5	5	5.44	21.76	15.12	0.0714	0.0245	0.0667	0.0859	0.0109	0.2162	0.187	0.2171	0.2736	0.198	0.1667	0.1098	0.0396	0.2128	0.2743	19751	-	1570174-1571136	-19683	-	5'	MAFK	1570350-1582679	16.32	9.68	6.64
7	2114608	2114735	128	6	0.0222551	F(2,12)=5.31	R2	5	5	5	37.22	57.04	43.77	0.4378	0.348	0.3452	0.3772	0.3448	0.7049	0.5039	0.5294	0.5352	0.5986	0.3976	0.3876	0.2544	0.6062	0.5845	167123	-	2281363-2282105	-166754	-	5'	NUDT1	2281857-2290781	19.82	6.55	13.27
7	2430347	2430445	99	3	0.0293174	F(2,12)=4.81	R2	5	5	5	23.37	38.29	32.68	0.2353	0.2632	0.1852	0.2653	0.2319	0.2432	0.4474	0.375	0.3673	0.46	0.4098	0.3966	0.1935	0.4038	0.3095	12779	-	2442793-2444011	-12445	-	5'	CHST12	2443223-2474242	14.92	9.31	5.61
7	2607400	2607548	149	3	0.00652847	F(2,12)=7.88	R2	5	5	5	34.45	53.58	29.66	0.3111	0.305	0.3108	0.5312	0.2564	0.5128	0.3966	0.5484	0.5882	0.5824	0.3852	0.2188	0.1917	0.4179	0.2742	12040	-	2594725-2595598	-11949	-	3'	BRAT1	2577511-2595361	19.13	-4.79	23.92
7	4653442	4653577	136	5	0.00351412	F(2,12)=9.39	R2	5	5	5	43.92	60.45	52.87	0.3763	0.4679	0.3924	0.4783	0.4615	0.6909	0.5	0.6333	0.6316	0.6136	0.5602	0.5294	0.4054	0.5902	0.5811	29812	-	4681251-4682117	-27808	-	5'	FOXK1	4683388-4811074	16.53	8.95	7.58
7	5482005	5482135	131	3	0.014721	F(2,12)=6.12	R2	5	5	5	41.06	57.66	50.72	0.4412	0.3868	0.2955	0.5065	0.3696	0.5789	0.5111	0.5111	0.6744	0.6078	0.451	0.6364	0.4414	0.5797	0.44	-71423	on_intron	5553169-5553776	71642	-	3'	FBXL18	5470966-5553429	16.6	9.66	6.94
7	6435982	6436103	122	4	0.0139734	F(2,12)=6.23	R2	5	5	5	28.25	52.78	23.74	0.2121	0.2222	0.4	0.38	0.2188	0.6429	0.2909	0.6094	0.56	0.561	0.2857	0.2679	0.0744	0.3167	0.4773	-21948	on_intron	6413811-6414720	22172	-	5'	RAC1	6414154-6443608	24.53	-4.51	29.04
7	7343653	7343781	129	3	0.048388	F(2,12)=3.94	R3	5	5	5	80.7	92.59	94.15	0.9545	0.7143	0.7111	0.8	0.8305	0.9231	0.9655	0.9605	0.8367	0.9459	0.9897	0.9825	0.9531	0.7826	0.9344	262723	-	7606373-7607023	-262719	-	5'	MIOS	7606503-7648560	11.89	13.45	-1.56
7	37241490	37241688	199	1	0.0348982	F(2,12)=4.50	R2	5	5	5	78.72	93.33	79.8	0.8	0.7	0.8125	0.8571	0.8333	0.9	0.9524	0.9	1	0.9231	0.84	0.75	0.7241	1	0.7333	-247361	on_intron	37955623-37956555	714868	-	3'	ELMO1	36893961-37488852	14.61	1.08	13.53
7	65508762	65508884	123	3	0.0342737	F(2,12)=4.53	R2	5	5	5	24.64	39.2	38.24	0.25	0.2708	0.1707	0.3043	0.2188	0.6129	0.36	0.2264	0.4	0.5	0.4688	0.3333	0.3146	0.4884	0.3636	31902	-	65540544-65541104	-31781	-	5'	ASL	65540785-65558545	14.56	13.6	0.96
7	71896075	71896208	134	4	0.0396782	F(2,12)=4.27	R1	5	5	5	92.33	79.44	89.07	0.9	0.8986	1	0.9254	0.9296	0.7711	0.8621	0.8077	0.6216	0.9032	0.885	0.9103	0.9397	0.7818	0.8824	453729	-	72349775-72350765	-453699	-	5'	POM121	72349936-72421979	-12.89	-3.26	-9.63
7	73638537	73638735	199	4	0.00398266	F(2,12)=9.07	R2	5	5	5	74.81	86.79	86.68	0.7292	0.7933	0.8077	0.6154	0.7234	0.878	0.7692	0.9104	0.8889	0.8545	0.8407	0.9254	0.8361	0.8966	0.8947	-24752	on_intron	73588253-73589341	50285	-	5'	LAT2	73613982-73644161	11.98	11.87	0.11
7	98438073	98438235	163	3	0.0340423	F(2,12)=4.54	R2	5	5	5	64.26	74.49	60.82	0.6415	0.6	0.66	0.7037	0.5946	0.7778	0.7027	0.7759	0.617	0.8214	0.6585	0.697	0.6143	0.4528	0.5625	37322	-	98467024-98468058	-28950	-	5'	TRRAP	98475556-98610866	10.23	-3.44	13.67
7	100187950	100188098	149	3	0.00418511	F(2,12)=8.95	R2	5	5	5	40	59.66	46.57	0.4167	0.3506	0.5128	0.4884	0.2857	0.5741	0.6667	0.5439	0.6364	0.5909	0.4935	0.3696	0.4356	0.463	0.5614	-6492	exon_intron_boundary	100171149-100172286	16802	-	5'	FBXO24	100181605-100198740	19.66	6.57	13.09
7	111368664	111368782	119	3	0.0225992	F(2,12)=5.28	R1	5	5	5	88.98	69.96	88.89	0.9737	0.8958	0.878	0.8571	0.8261	0.8364	0.7188	0.4881	0.7955	0.8125	0.9221	0.9333	0.8391	0.8966	0.8923	-477801	exon_intron_boundary	111845853-111846887	478106	-	3'	DOCK4	111366168-111846466	-19.02	-0.09	-18.93
7	128580709	128580819	111	6	0.0379547	F(2,12)=4.35	R2	5	5	5	7.09	33.17	12.35	0.126	0.0287	0.2018	0.0202	0	0.3582	0	0.3363	0.3293	0.5238	0.1667	0.125	0.0495	0.2627	0.0492	-3152	on_intron	128555266-128556650	25444	-	5'	IRF5	128577666-128590089	26.08	5.26	20.82
7	143105395	143105553	159	3	0.012115	F(2,12)=6.52	R2	5	5	5	10.39	30.57	10.37	0.0423	0.087	0.15	0.18	0.102	0.125	0.4545	0.375	0.1463	0.3953	0.1644	0.0333	0.1279	0.1034	0.0714	-589	on_intron	143317294-143318064	212512	-	3'	EPHA1	143087382-143105985	20.18	-0.02	20.2
7	157150043	157150164	122	4	0.00728677	F(2,12)=7.63	R2	5	5	5	74.55	87.76	80.81	0.7711	0.7681	0.6905	0.7083	0.7647	0.8611	0.9024	0.8636	0.8611	0.9333	0.8182	0.9306	0.6897	0.7857	0.8413	-22088	on_intron	157092598-157093535	57446	-	5'	DNAJB6	157128075-157210133	13.21	6.26	6.95
7	158250978	158251159	182	5	0.0372159	F(2,12)=4.38	R2	5	5	5	46.18	74.26	61.46	0.374	0.7041	0.4831	0.2609	0.236	0.5417	0.6765	0.8661	0.6915	0.89	0.3404	0.6522	0.6026	0.8476	0.6116	398111	-	158648926-158649759	-397947	-	5'	WDR60	158649269-158749438	28.08	15.28	12.8
7	158766236	158766379	144	12	0.00830389	F(2,12)=7.33	R3	5	5	5	27.33	45.72	62.74	0.1596	0.2665	0.3612	0.3116	0.3386	0.224	0.3934	0.5183	0.545	0.6357	0.7893	0.6859	0.4529	0.6952	0.4551	143293	-	158648926-158649759	-116619	-	3'	ESYT2	158523686-158622944	18.39	35.41	-17.02
8	1113180	1113329	150	9	0.0365514	F(2,12)=4.42	R2	5	5	5	77.23	89.31	79.32	0.8077	0.7243	0.9	0.7955	0.7222	0.9504	0.8889	0.8981	0.7961	0.9512	0.7972	0.733	0.7619	0.8614	0.8353	336203	-	1430753-1431324	-317572	-	5'	DLGAP2	1449531-1656642	12.08	2.09	9.99
8	1364973	1365092	120	5	0.0465876	F(2,12)=4.00	R3	5	5	5	61.81	45.07	68.08	0.4831	0.6914	0.4773	0.629	0.6771	0.4348	0.4	0.3276	0.541	0.5362	0.6559	0.4419	0.6667	0.9773	0.7111	84440	-	1430753-1431324	-65779	-	5'	DLGAP2	1449531-1656642	-16.74	6.27	-23.01
8	4754190	4754354	165	5	0.018722	F(2,12)=5.64	R2	5	5	5	53.14	71.57	68.91	0.4757	0.5541	0.4851	0.6813	0.4384	0.7273	0.7051	0.9221	0.6172	0.688	0.7292	0.7087	0.6872	0.5301	0.7714	1509760	-	6263583-6264322	-1509392	-	5'	MCPH1	6264113-6501144	18.43	15.77	2.66
8	8233857	8234011	155	4	0.0251736	F(2,12)=5.08	R2	5	5	5	68.64	86.94	78.57	0.6182	0.6455	0.8269	0.6667	0.7164	0.8261	0.8103	0.8372	0.9688	0.9783	0.8354	0.8315	0.6231	0.925	0.8971	-10150	on_exon	8243560-8244580	10570	-	3'	PRAGMIN	8175258-8244008	18.3	9.93	8.37
8	10708502	10708679	178	3	0.00118813	F(2,12)=12.44	R1	5	5	5	22.5	8.31	14.81	0.1549	0.219	0.2778	0.2268	0.254	0.0806	0.12	0.0753	0.0943	0.0597	0.1654	0.0541	0.1712	0.2063	0.1294	11109	-	10696929-10697634	-11044	-	3'	PINX1	10622473-10697394	-14.19	-7.69	-6.5
8	16219237	16219369	133	4	0.0371922	F(2,12)=4.39	R2	5	5	5	69.18	81.53	79.95	0.8305	0.6698	0.6154	0.6279	0.7333	0.8333	0.8537	0.7083	0.85	0.9333	0.7849	0.8947	0.7647	0.7347	0.819	-205761	on_intron	16859045-16859452	640084	-	3'	MSR1	15965387-16424999	12.35	10.77	1.58
8	27467666	27467782	117	3	0.00796378	F(2,12)=7.43	R2	5	5	5	42.86	55.71	44.24	0.4516	0.3836	0.5161	0.3913	0.4468	0.5789	0.4906	0.5606	0.5957	0.5606	0.4737	0.3766	0.3906	0.4853	0.5278	-4881	on_intron	27490960-27491775	23994	-	3'	CLU	27454434-27472548	12.85	1.38	11.47
8	37755894	37756026	133	8	0.0488903	F(2,12)=3.92	R1	5	5	5	88.02	68.25	76.86	0.8592	0.8982	0.9375	0.8767	0.7541	0.7692	0.6226	0.587	0.7237	0.7429	0.7339	0.8319	0.8908	0.5147	0.7111	-1090	on_intron	37755711-37757402	1377	CpGI_core	3'	RAB11FIP1	37716136-37756985	-19.77	-11.16	-8.61
8	38412005	38412148	144	6	0.0302534	F(2,12)=4.75	R2	5	5	5	11.23	21.53	11.64	0.1606	0.1065	0.1522	0.0918	0.0278	0.1882	0.1071	0.2102	0.2448	0.2734	0.1135	0.1192	0.066	0.1871	0.1181	25826	-	38508300-38508748	96601	-	3'	C8orf86	38368352-38386180	10.3	0.41	9.89
8	58055165	58055309	145	17	0.0238138	F(2,12)=5.19	R2	5	5	5	10.96	38.51	22.61	0.1646	0.051	0.088	0.0782	0.2088	0.3681	0.3154	0.6	0.078	0.5144	0.2939	0.1628	0.2656	0.1807	0.1493	148763	-	57905701-57906544	-148764	-	3'	IMPAD1	57870492-57906403	27.55	11.65	15.9
8	58055310	58055463	154	9	0.0391941	F(2,12)=4.29	R2	5	5	5	19.79	53.97	35.45	0.2137	0.1836	0.1023	0.1836	0.328	0.604	0.3913	0.725	0.1293	0.7244	0.2945	0.5	0.4375	0.2262	0.2663	148908	-	57905701-57906544	-148918	-	3'	IMPAD1	57870492-57906403	34.18	15.66	18.52
8	61778005	61778136	132	4	0.0056965	F(2,12)=8.20	R1	5	5	5	79.17	50	64.7	0.7979	0.8466	0.5676	0.883	0.7803	0.4592	0.7024	0.4474	0.4706	0.381	0.5926	0.6075	0.7706	0.7113	0.5889	-186798	on_exon	61590787-61593180	187219	-	5'	CHD7	61591337-61779465	-29.17	-14.47	-14.7
8	66557764	66557920	157	7	0.0182294	F(2,12)=5.70	R1	5	5	5	73.06	60.3	72.8	0.7976	0.7059	0.7317	0.6744	0.8364	0.7059	0.5616	0.4961	0.6125	0.6733	0.8117	0.7615	0.6495	0.701	0.7439	11323	-	66556765-66557513	-406	CpGI_shore	3'	ARMC1	66514694-66546442	-12.76	-0.26	-12.5
8	134076205	134076368	164	2	0.0368472	F(2,12)=4.40	R3	5	5	5	55.07	44.33	60.55	0.4889	0.4138	0.62	0.6944	0.6552	0.3929	0.4615	0.3846	0.4419	0.5641	0.5493	0.72	0.6548	0.5641	0.5676	-39092	on_intron	134308329-134310145	233778	-	3'	SLA	134048973-134115298	-10.74	5.48	-16.22
8	140614361	140614553	193	4	0.0123669	F(2,12)=6.48	R1	5	5	5	91.94	79.79	90.99	0.9167	0.9291	0.9327	0.8788	0.9216	0.8	0.95	0.7206	0.7857	0.75	0.8778	0.875	0.9412	0.9556	0.9032	-100937	on_intron	140714586-140718352	103800	-	3'	KCNK9	140613081-140715299	-12.15	-0.95	-11.2
8	141473653	141473790	138	7	0.00547519	F(2,12)=8.29	R2	5	5	5	37.88	58.64	43.7	0.3464	0.4675	0.3239	0.447	0.2245	0.4237	0.5714	0.6138	0.5802	0.6706	0.4493	0.4658	0.3929	0.3957	0.5035	47608	-	141520870-141522460	-47216	-	5'	CHRAC1	141521397-141527236	20.76	5.82	14.94
8	143694204	143694314	111	7	0.0108797	F(2,12)=6.75	R2	5	5	5	62.61	76.54	67.68	0.6989	0.6116	0.6098	0.6455	0.5323	0.7065	0.697	0.7573	0.7934	0.8649	0.6326	0.7143	0.6325	0.7143	0.7595	-1628	on_exon	143694431-143696166	1853	CpGI_shore	3'	ARC	143692410-143695833	13.93	5.07	8.86
8	144235355	144235520	166	4	0.0352734	F(2,12)=4.48	R2	5	5	5	63.78	76.85	64.79	0.7941	0.6442	0.5312	0.5676	0.65	0.7576	0.7966	0.8	0.7288	0.75	0.5702	0.6026	0.7477	0.5965	0.7143	59549	-	144292643-144293743	-57287	-	5'	GPIHBP1	144295068-144299044	13.07	1.01	12.06
8	145643083	145643200	118	3	0.00253123	F(2,12)=10.25	R2	5	5	5	44.67	63.04	54.57	0.4182	0.358	0.4706	0.5375	0.4444	0.7368	0.5167	0.6341	0.7083	0.6133	0.5741	0.6	0.4867	0.5821	0.5205	805	-	145653186-145654810	11611	-	3'	SLC39A4	145635126-145642279	18.37	9.9	8.47
9	70922153	70922306	154	18	0.0263544	F(2,12)=5.00	R2	5	5	5	24.28	36.17	26.97	0.1928	0.2095	0.3019	0.2383	0.2857	0.2979	0.3177	0.4038	0.2881	0.4323	0.3351	0.2484	0.2944	0.2346	0.2217	55582	-	70917889-70919111	-3194	CpGI_shelf	3'	AL353608.1	70866135-70866572	11.89	2.69	9.2
9	92020711	92020890	180	6	0.0484807	F(2,12)=3.94	R3	5	5	5	49.38	60.31	61.34	0.4091	0.5111	0.4305	0.5985	0.4924	0.5686	0.5556	0.6438	0.5914	0.6533	0.7173	0.6	0.4461	0.6269	0.6862	-92333	on_intron	92112255-92113074	92185	-	3'	SEMA4D	91975702-92113045	10.93	11.96	-1.03
9	95873951	95874115	165	5	0.021823	F(2,12)=5.35	R2	5	5	5	50.31	71.63	55.5	0.5352	0.5274	0.4487	0.4405	0.5377	0.8214	0.5417	0.7333	0.7083	0.6909	0.6466	0.4167	0.3837	0.6575	0.6308	-15614	on_intron	95857704-95859132	16248	-	5'	C9orf89	95858500-95875565	21.32	5.19	16.13
9	97889500	97889662	163	3	0.00102758	F(2,12)=12.89	R2	5	5	5	85.57	95.76	85.67	0.8706	0.8818	0.8485	0.8315	0.8158	0.92	0.9792	0.9697	0.9825	0.9375	0.9219	0.9091	0.8152	0.8269	0.8235	-190490	on_intron	98079190-98080213	190552	-	3'	FANCC	97861336-98079991	10.19	0.1	10.09
9	100116927	100117025	99	1	0.0226429	F(2,12)=5.28	R2	5	5	5	63.22	79.8	73.53	0.5455	0.68	0.6429	0.6087	0.6429	0.9091	0.75	0.7241	0.9091	0.7619	0.5455	0.8636	0.7143	0.7857	0.7826	-116259	on_intron	100000202-100000820	116726	-	5'	C9orf174	100000765-100140806	16.58	10.31	6.27
9	100818359	100818568	210	5	0.0465046	F(2,12)=4.01	R2	5	5	5	26.62	36.91	28.79	0.3125	0.2188	0.25	0.3158	0.2479	0.4384	0.3026	0.2637	0.4627	0.4133	0.3333	0.2333	0.3114	0.1774	0.3091	454	-	100818730-100819401	-370	CpGI_shore	5'	NANS	100819021-100845357	10.29	2.17	8.12
9	124319025	124319188	164	1	0.00610426	F(2,12)=8.03	R2	5	5	5	36.76	58.43	40.44	0.3182	0.4286	0.2917	0.4375	0.1818	0.6667	0.7143	0.5263	0.7059	0.4167	0.3571	0.5217	0.3095	0.5	0.4348	186495	-	124132058-124133301	-185886	-	3'	STOM	124101355-124132531	21.67	3.68	17.99
9	128028136	128028231	96	1	0.0189632	F(2,12)=5.62	R1	5	5	5	95.51	80.52	87.85	1	0.9231	1	0.9412	0.9412	0.8	0.7	0.85	0.7778	0.8421	0.9615	0.9412	0.9118	0.7647	0.6923	24515	-	128002946-128003972	-24258	-	3'	HSPA5	127997132-128003622	-14.99	-7.66	-7.33
9	130591047	130591158	112	4	0.0173612	F(2,12)=5.79	R2	5	5	5	44.07	65.62	62.93	0.6111	0.3516	0.3818	0.359	0.6122	0.6552	0.5897	0.72	0.6111	0.6829	0.7059	0.7368	0.5	0.625	0.66	-25987	on_intron	130639684-130640175	49018	-	3'	ENG	130577291-130617035	21.55	18.86	2.69
9	130955135	130955255	121	15	0.00454724	F(2,12)=8.74	R2	5	5	5	14.12	25.91	7.79	0.2081	0.0837	0.0632	0.2264	0.1672	0.3102	0.1569	0.1861	0.3391	0.3456	0.1128	0.1263	0.0155	0.0684	0.0841	-11526	on_intron	130980901-130981317	26063	-	3'	CIZ1	130928343-130966662	11.79	-6.33	18.12
9	132114854	132115016	163	8	0.0152995	F(2,12)=6.04	R2	5	5	5	22.49	33.88	21.87	0.2239	0.2203	0.2558	0.1954	0.2192	0.3182	0.2812	0.2525	0.3623	0.4296	0.2483	0.2903	0.1374	0.2387	0.2453	174315	-	131936270-131941021	-173994	-	3'	IER5L	131937835-131940540	11.39	-0.62	12.01
9	132475127	132475309	183	5	0.0263053	F(2,12)=5.00	R2	5	5	5	13.43	24.7	18.24	0.1882	0.0723	0.1754	0.1646	0.1196	0.2535	0.2308	0.2625	0.1765	0.3077	0.1691	0.2241	0.1467	0.2857	0.1636	-47388	on_intron	132427458-132428809	47670	-	5'	PRRX2	132427920-132484875	11.27	4.81	6.46
9	134110986	134111106	121	3	0.0437522	F(2,12)=4.11	R2	5	5	5	67.42	80.32	64.26	0.7386	0.5439	0.7101	0.7333	0.7231	0.8571	0.7317	0.7719	0.8974	0.7679	0.6596	0.7955	0.5524	0.6154	0.7105	53976	-	134158161-134158682	-47174	-	5'	PPAPDC3	134165081-134184649	12.9	-3.16	16.06
9	135022561	135022649	89	1	0.0436989	F(2,12)=4.11	R3	5	5	5	4.44	15.15	16	0.1053	0.0357	0.05	0	0	0.1667	0.087	0.2	0.1818	0.2	0.1429	0.1429	0.1154	0.4286	0.0909	14686	-	135036714-135039978	-14152	-	5'	NTNG2	135037334-135119921	10.71	11.56	-0.85
9	136566671	136566826	156	8	0.0374554	F(2,12)=4.37	R1	5	5	5	62.87	36.12	40.56	0.4661	0.7417	0.7523	0.5495	0.5094	0.3571	0.3071	0.4563	0.6267	0.1842	0.5036	0.3333	0.4213	0.2426	0.4068	-38405	on_intron	136758462-136758994	192169	-	3'	SARDH	136528682-136605077	-26.75	-22.31	-4.44
9	136574324	136574504	181	10	0.0413079	F(2,12)=4.20	R1	5	5	5	74.02	55.91	59.8	0.7011	0.8165	0.7063	0.7267	0.7167	0.4322	0.5619	0.6907	0.5714	0.4571	0.5845	0.7333	0.75	0.3987	0.5396	-30752	on_intron	136758462-136758994	184491	-	3'	SARDH	136528682-136605077	-18.11	-14.22	-3.89
9	136934277	136934412	136	8	0.0307571	F(2,12)=4.72	R2	5	5	5	35.11	55.62	34.74	0.2762	0.4647	0.2289	0.1485	0.4286	0.6292	0.4909	0.5571	0.4021	0.6389	0.4216	0.2415	0.4083	0.1581	0.5245	621	-	136931997-136933801	-610	CpGI_shore	3'	BRD3	136897963-136933657	20.51	-0.37	20.88
9	137164253	137164355	103	4	0.0437745	F(2,12)=4.11	R3	5	5	5	55.56	43.94	61.4	0.4688	0.6269	0.5882	0.625	0.5283	0.3611	0.4792	0.4533	0.4386	0.4375	0.5922	0.675	0.7105	0.5385	0.3784	44590	-	137111412-137111844	52842	-	5'	RXRA	137208944-137332431	-11.62	5.84	-17.46
9	137236462	137236618	157	5	0.0269885	F(2,12)=4.96	R2	5	5	5	15.63	29.41	22.18	0.1091	0.2619	0.1341	0.1474	0.1406	0.2381	0.3968	0.3333	0.3474	0.1852	0.2769	0.2017	0.1469	0.3108	0.2133	-27673	on_intron	137111412-137111844	125051	-	5'	RXRA	137208944-137332431	13.78	6.55	7.23
9	137265050	137265231	182	7	0.00714033	F(2,12)=7.67	R2	5	5	5	44.59	64.32	57.21	0.3604	0.4714	0.4222	0.5347	0.5125	0.59	0.6023	0.6408	0.6696	0.6935	0.5912	0.5495	0.5652	0.4569	0.7241	-56286	on_intron	137111412-137111844	153639	-	5'	RXRA	137208944-137332431	19.73	12.62	7.11
9	137432689	137432810	122	3	0.0469562	F(2,12)=3.99	R3	5	5	5	86.52	75.85	87.94	0.8182	0.8491	0.9111	0.8197	0.9762	0.7959	0.8333	0.7903	0.6351	0.8182	0.9383	0.8857	0.8889	0.8246	0.8481	100811	-	137533360-137534397	-100670	-	5'	COL5A1	137533620-137736686	-10.67	1.42	-12.09
9	138106244	138106355	112	5	0.0340617	F(2,12)=4.54	R2	5	5	5	77.01	87.05	81.8	0.7333	0.8	0.8358	0.6857	0.8315	0.9043	0.8987	0.7928	0.9018	0.8667	0.8252	0.8592	0.7806	0.8358	0.7895	128741	-	138150403-138151229	-44158	-	5'	C9orf62	138235095-138238408	10.04	4.79	5.25
9	138107850	138108024	175	3	0.0106796	F(2,12)=6.79	R3	5	5	5	69.61	54.55	70.57	0.7619	0.7397	0.7027	0.5714	0.6852	0.5526	0.4688	0.5217	0.5294	0.6486	0.8158	0.6731	0.7262	0.6304	0.6207	127072	-	138150403-138151229	-42552	-	5'	C9orf62	138235095-138238408	-15.06	0.96	-16.02
9	138611429	138611538	110	3	0.0367425	F(2,12)=4.41	R1	5	5	5	81.61	70.04	73.16	0.7949	0.8481	0.8222	0.7746	0.8519	0.6857	0.6667	0.5968	0.7037	0.8519	0.6778	0.76	0.75	0.8	0.6981	20056	-	138593528-138594253	-17284	-	3'	SOHLH1	138585253-138591374	-11.57	-8.45	-3.12
9	138978263	138978402	140	7	0.0240656	F(2,12)=5.17	R3	5	5	5	63.46	77.87	79.35	0.65	0.5714	0.7432	0.593	0.7273	0.7238	0.7895	0.6962	0.9286	0.8	0.7829	0.7826	0.7171	0.8214	0.8881	-8867	on_intron	138985838-138987846	9445	-	3'	NACC2	138898383-138987131	14.41	15.89	-1.48
9	139026088	139026243	156	4	0.00692429	F(2,12)=7.74	R1	5	5	5	55.75	40.1	45.93	0.5795	0.5823	0.4884	0.5663	0.5753	0.2656	0.5128	0.3451	0.4359	0.4419	0.4887	0.4775	0.4211	0.4156	0.5	15358	-	139008035-139011311	-14931	-	3'	AL138781.2	139006428-139010731	-15.65	-9.82	-5.83
9	139220653	139220796	144	5	0.0330482	F(2,12)=4.59	R2	5	5	5	18.55	43.1	26.84	0.1364	0.1212	0.24	0.3735	0.0933	0.375	0.2239	0.3521	0.557	0.5783	0.3491	0.2447	0.1217	0.3067	0.2906	1137	-	139221832-139222393	-1178	CpGI_shore	5'	GPSM1	139221932-139254057	24.55	8.29	16.26
9	139223042	139223162	121	6	0.028749	F(2,12)=4.84	R2	5	5	5	28.91	44.99	25.66	0.2765	0.3035	0.25	0.2914	0.3113	0.4306	0.2632	0.404	0.5603	0.4766	0.2105	0.25	0.1235	0.4056	0.3281	-1229	on_intron	139221832-139222393	1211	CpGI_shore	5'	GPSM1	139221932-139254057	16.08	-3.25	19.33
9	139424085	139424214	130	4	0.0492504	F(2,12)=3.91	R2	5	5	5	21.76	46.75	27.98	0.2237	0.1818	0.25	0.2872	0.1667	0.4909	0.2143	0.4857	0.5645	0.55	0.211	0.2667	0.0909	0.4842	0.5167	-16228	on_intron	139439042-139441532	17319	-	3'	NOTCH1	139388896-139440314	24.99	6.22	18.77
9	139582377	139582552	176	11	0.00827824	F(2,12)=7.34	R2	5	5	5	19.25	32.76	27.13	0.1805	0.1978	0.169	0.2764	0.1348	0.3667	0.2985	0.2903	0.2857	0.3755	0.3097	0.3067	0.2609	0.1611	0.3177	503	-	139580970-139582615	64	CpGI_core	3'	AGPAT2	139567595-139581875	13.51	7.88	5.63
9	139780144	139780264	121	7	0.00784034	F(2,12)=7.46	R1	5	5	5	75.95	63.74	73.69	0.757	0.7826	0.8387	0.7134	0.6777	0.6389	0.7055	0.6188	0.6075	0.6379	0.6679	0.7818	0.7774	0.7251	0.7425	19407	-	139760308-139761731	-18532	-	3'	EDF1	139756571-139760738	-12.21	-2.26	-9.95
9	140138777	140138820	44	1	0.0467544	F(2,12)=4.00	R2	5	5	5	14.71	32.86	19.74	0.1	0.0435	0.1429	0.3	0.2727	0.4545	0.1538	0.3125	0.3636	0.3684	0.1905	0.2308	0.1538	0.1429	0.2667	-3444	on_exon	140149100-140150502	11683	-	3'	FAM166A	140138036-140142222	18.15	5.03	13.12
10	7361262	7361469	208	4	0.0276379	F(2,12)=4.91	R2	5	5	5	33.25	44.21	25.87	0.3091	0.2164	0.4524	0.3846	0.3871	0.5	0.4	0.3725	0.5135	0.4615	0.4353	0.2619	0.1513	0.3191	0.1569	-92187	on_intron	7449377-7455339	93871	-	3'	SFMBT2	7200586-7453450	10.96	-7.38	18.34
10	7449518	7449732	215	16	0.0306784	F(2,12)=4.72	R2	5	5	5	16.9	29.09	21.44	0.1412	0.1852	0.1804	0.1927	0.1479	0.2589	0.213	0.2742	0.2976	0.3686	0.2046	0.2237	0.1277	0.3333	0.2945	-3931	on_intron	7449377-7455339	5608	CpGI_core	3'	SFMBT2	7200586-7453450	12.19	4.54	7.65
10	11856130	11856246	117	5	0.0259258	F(2,12)=5.03	R2	5	5	5	54.66	65.5	51.89	0.641	0.4727	0.5596	0.5888	0.5354	0.6395	0.7188	0.6075	0.7	0.6562	0.5	0.5882	0.3893	0.5684	0.6204	9093	-	11865126-11865984	-8995	-	5'	C10orf47	11865338-11914276	10.84	-2.77	13.61
10	28537288	28537384	97	6	0.0209572	F(2,12)=5.43	R2	5	5	5	11	27.62	12.25	0.1165	0.1481	0.0286	0.1754	0.0743	0.2143	0.124	0.3674	0.2973	0.2812	0.1522	0.1279	0.0253	0.1687	0.2182	-54706	on_intron	28591404-28592117	54734	-	3'	MPP7	28339922-28591995	16.62	1.25	15.37
10	30872796	30872929	134	3	0.0162632	F(2,12)=5.92	R2	5	5	5	6.83	18.18	9.58	0.0857	0.0652	0.069	0.0294	0.098	0.2927	0.1458	0.1029	0.1778	0.2353	0.098	0.1429	0.027	0.1818	0.069	209420	-	30722379-30723707	-149221	-	3'	MTPAP	30598730-30663377	11.35	2.75	8.6
10	72695679	72695881	203	6	0.0132009	F(2,12)=6.34	R2	5	5	5	75.63	85.75	80.52	0.76	0.7578	0.7672	0.7391	0.75	0.8955	0.9038	0.8843	0.8125	0.7895	0.789	0.6981	0.8333	0.8056	0.8472	47139	-	72972076-72973895	278015	-	3'	PCBD1	72642037-72648541	10.12	4.89	5.23
10	75346953	75347088	136	4	0.00618805	F(2,12)=8.00	R2	5	5	5	19.85	42.32	23.3	0.2875	0.187	0.1515	0.1622	0.2	0.3818	0.5366	0.268	0.5429	0.5	0.1538	0.36	0.1269	0.2857	0.3889	-38757	on_intron	75385083-75385994	38907	-	3'	USP54	75257296-75385711	22.47	3.45	19.02
10	95223317	95223451	135	4	0.00153488	F(2,12)=11.67	R2	5	5	5	48.31	69.72	69.4	0.5	0.3972	0.5325	0.5769	0.5417	0.6667	0.7188	0.6136	0.7333	0.7941	0.7692	0.7593	0.6184	0.6129	0.7843	32939	-	95256134-95256680	-32816	-	5'	CEP55	95256389-95288849	21.41	21.09	0.32
10	104193594	104193752	159	2	0.00532029	F(2,12)=8.36	R2	5	5	5	20.13	33.97	17.38	0.254	0.2095	0.1429	0.25	0.1389	0.4211	0.2857	0.32	0.3784	0.3095	0.2179	0.2083	0.0513	0.2821	0.1795	1177	-	104191985-104192527	-1224	CpGI_shore	3'	CUEDC2	104183002-104192418	13.84	-2.75	16.59
10	115862760	115862886	127	5	0.0435414	F(2,12)=4.12	R2	5	5	5	59.89	70.03	67.75	0.4677	0.6327	0.6	0.6316	0.6349	0.6622	0.787	0.6739	0.7179	0.625	0.6489	0.6735	0.6725	0.78	0.6721	76144	-	115933380-115934262	-70619	-	5'	TDRD1	115939029-115992063	10.14	7.86	2.28
10	117952383	117952481	99	1	0.0244066	F(2,12)=5.14	R3	5	5	5	43.51	27.78	45.16	0.2917	0.3514	0.6	0.4762	0.4737	0.3333	0.375	0.2449	0.15	0.2857	0.4545	0.4737	0.4615	0.5333	0.3333	-80742	on_intron	118030580-118034230	81750	-	3'	GFRA1	117816444-118033126	-15.73	1.65	-17.38
10	118025165	118025303	139	5	0.0100889	F(2,12)=6.91	R2	5	5	5	62.06	75.13	48.95	0.7286	0.6378	0.6444	0.6058	0.4423	0.7273	0.7667	0.8559	0.6667	0.6308	0.5656	0.5368	0.3444	0.5333	0.55	58638	-	118030580-118034230	-5414	-	5'	C10orf96	118083940-118139541	13.07	-13.11	26.18
10	135083713	135083819	107	6	0.0477331	F(2,12)=3.96	R1	5	5	5	90.36	80	81.92	0.949	0.9371	0.8119	0.886	0.9231	0.7606	0.7358	0.7	0.9	0.8739	0.798	0.8317	0.8156	0.7944	0.8699	-6658	on_intron	135089970-135090491	6673	-	3'	ADAM8	135075907-135090372	-10.36	-8.44	-1.92
10	135278976	135279104	129	17	0.029288	F(2,12)=4.81	R2	5	5	5	42.51	57.2	45.78	0.3571	0.4203	0.416	0.6173	0.299	0.6667	0.5333	0.5338	0.6184	0.5685	0.4367	0.5	0.3814	0.4685	0.5513	-103939	on_intron	135381535-135383518	104415	-	3'	SPRN	135234170-135382916	14.69	3.27	11.42
11	1991201	1991337	137	6	0.000953507	F(2,12)=13.12	R1	5	5	5	40.41	28.29	28.79	0.418	0.3835	0.3729	0.4762	0.3788	0.3103	0.2245	0.2875	0.3205	0.2321	0.2416	0.2828	0.3462	0.2524	0.3254	-22828	on_intron	1968077-1969057	23125	-	5'	MRPL23	1968508-2005752	-12.12	-11.62	-0.5
11	2154190	2154346	157	12	0.0163395	F(2,12)=5.91	R2	5	5	5	35.36	52.3	40.23	0.28	0.3939	0.3007	0.3566	0.3949	0.433	0.5268	0.4474	0.6915	0.5596	0.5033	0.5083	0.318	0.3115	0.3535	-28248	on_exon	2187489-2188245	33900	-	3'	INS-IGF2	2153768-2182439	16.94	4.87	12.07
11	34196255	34196415	161	3	0.00959658	F(2,12)=7.02	R2	5	5	5	39.66	51.61	47.93	0.494	0.4206	0.3925	0.3134	0.3407	0.4706	0.4912	0.5263	0.6094	0.4839	0.4839	0.4783	0.4636	0.519	0.4578	-183299	on_intron	34378230-34379993	183579	-	3'	ABTB2	34172535-34379555	11.95	8.27	3.68
11	45945159	45945258	100	3	0.000615602	F(2,12)=14.57	R2	5	5	5	12.39	26.79	12.57	0.1321	0.1613	0.1045	0.14	0.0741	0.3333	0.2264	0.2718	0.3099	0.219	0.1889	0.15	0.0417	0.1622	0.1569	-2085	on_intron	45939297-45940479	5863	-	5'	GYLTL1B	45943172-45950647	14.4	0.18	14.22
11	47448710	47448894	185	11	0.0243419	F(2,12)=5.15	R3	5	5	5	49.88	31.54	54.1	0.3407	0.476	0.475	0.5179	0.5962	0.2967	0.2318	0.3032	0.4718	0.3043	0.4011	0.7476	0.6329	0.6031	0.3843	718	-	47447705-47448810	-83	CpGI_coreshore	3'	PSMC3	47440320-47447993	-18.34	4.22	-22.56
11	48001605	48001712	108	9	0.0385634	F(2,12)=4.32	R2	5	5	5	29.32	43.23	30.43	0.2745	0.3284	0.2431	0.4021	0.1954	0.4126	0.3579	0.3917	0.5162	0.462	0.3526	0.2456	0.1889	0.4513	0.2577	399	-	48001605-48003170	1	CpGI_core	5'	PTPRJ	48002110-48192393	13.91	1.11	12.8
11	63899388	63899495	108	3	0.0142471	F(2,12)=6.19	R2	5	5	5	17.44	36.79	20.44	0.2568	0.1091	0.1026	0.1296	0.25	0.4468	0.25	0.3506	0.4468	0.3774	0.0678	0.2093	0.1233	0.3404	0.3396	53250	-	63952678-63954228	-53289	-	5'	STIP1	63952744-63972015	19.35	3	16.35
11	66496195	66496328	134	10	0.0136584	F(2,12)=6.27	R2	5	5	5	6.79	16.99	9.64	0.0628	0.0612	0.0462	0.1256	0.0105	0.1404	0.1042	0.1498	0.2663	0.1711	0.0772	0.0789	0.0698	0.1196	0.1547	-501	intron_exon_boundary	66511804-66513038	16711	-	3'	SPTBN2	66452719-66496697	10.2	2.85	7.35
11	67042268	67042398	131	8	0.0273534	F(2,12)=4.93	R2	5	5	5	34.95	49.15	45.7	0.2788	0.398	0.3649	0.3228	0.3607	0.5175	0.4	0.5211	0.5232	0.4534	0.5023	0.4323	0.2901	0.4829	0.5738	-8516	on_intron	67033676-67034660	8593	-	5'	ADRBK1	67033881-67054027	14.2	10.75	3.45
11	67804389	67804510	122	2	0.00341406	F(2,12)=9.46	R2	5	5	5	22.87	49.73	29.86	0.2326	0.1765	0.1622	0.3611	0.2381	0.6	0.2857	0.5676	0.4615	0.5	0.2642	0.4	0.2571	0.2927	0.3704	1974	-	67797673-67798413	6717	-	5'	TCIRG1	67806483-67818362	26.86	6.99	19.87
11	72985958	72986020	63	1	0.0328564	F(2,12)=4.60	R2	5	5	5	15.56	43.42	13.54	0.2143	0.0952	0.0476	0.3571	0.15	0.2143	0.1818	0.4118	0.6111	0.625	0.1579	0.1875	0.0556	0.1538	0.25	-10469	on_intron	72945280-72946228	40679	-	5'	P2RY6	72975550-73009662	27.86	-2.02	29.88
11	85195015	85195088	74	3	0.00566325	F(2,12)=8.21	R1	5	5	5	26.36	14.74	26.31	0.2659	0.3317	0.2146	0.1509	0.2884	0.1576	0.1224	0.1659	0.1287	0.1406	0.3341	0.2157	0.2154	0.2974	0.2524	144542	-	85035823-85036249	159193	-	5'	TMEM126B	85339629-85347580	-11.62	-0.05	-11.57
11	85195089	85195208	120	9	0.0101845	F(2,12)=6.89	R3	5	5	5	30.5	17.11	33.11	0.3118	0.3963	0.2452	0.17	0.3322	0.1958	0.1367	0.1979	0.138	0.177	0.4131	0.2483	0.2803	0.382	0.2703	144422	-	85035823-85036249	159267	-	5'	TMEM126B	85339629-85347580	-13.39	2.61	-16
11	111249967	111250084	118	6	0.0199377	F(2,12)=5.52	R1	5	5	5	16.23	5.86	7.24	0.1394	0.2163	0.2194	0.2148	0.0611	0.0728	0.0625	0.0174	0.0068	0.1471	0.1217	0.1124	0.0591	0.026	0.0333	-76387	on_exon	111383136-111383892	133809	-	3'	POU2AF1	111222977-111326355	-10.37	-8.99	-1.38
11	115631350	115631451	102	3	0.0311451	F(2,12)=4.70	R2	5	5	5	5.96	19.76	11.54	0	0.1304	0.0278	0.0625	0.0656	0.1765	0.25	0.1154	0.1818	0.2333	0.102	0.2069	0.0141	0.2558	0.0952	255676	-	115373575-115375881	-255569	-	3'	CADM1	115039938-115375675	13.8	5.58	8.22
11	122906814	122906950	137	4	0.0389693	F(2,12)=4.30	R2	5	5	5	50.48	70.19	63.23	0.4146	0.5764	0.4432	0.5593	0.4889	0.8222	0.5106	0.7526	0.7	0.75	0.6132	0.7132	0.4046	0.7536	0.7653	54387	-	122854931-122855582	-51367	-	3'	BSX	122848278-122852428	19.71	12.75	6.96
11	123355220	123355369	150	3	0.0439483	F(2,12)=4.10	R2	5	5	5	17.13	37.54	22.89	0.25	0.125	0.1194	0.2857	0.0952	0.2281	0.3421	0.3053	0.4138	0.5797	0.1782	0.3	0.0933	0.3889	0.2027	40976	-	123301050-123302149	54171	-	5'	GRAMD1B	123396344-123498482	20.41	5.76	14.65
11	124766208	124766313	106	1	0.0148751	F(2,12)=6.10	R2	5	5	5	75.49	93	72.52	0.4667	0.7778	0.75	0.8182	0.8824	0.8667	1	0.9333	0.9	0.9375	0.6774	0.8	0.7368	0.75	0.6818	-2187	exon_intron_boundary	124790815-124791354	25042	-	3'	ROBO4	124753587-124768396	17.51	-2.97	20.48
11	128555225	128555389	165	10	0.00743824	F(2,12)=7.58	R2	5	5	5	8.94	20.63	12.47	0.1762	0.0621	0.0714	0.0931	0.0571	0.1514	0.1944	0.2035	0.2067	0.2722	0.1018	0.1787	0.0826	0.1667	0.1799	-1591	on_intron	128559687-128560537	5149	-	3'	RP11-744N12.3	128551135-128556817	11.69	3.53	8.16
11	131334613	131334768	156	4	0.0236786	F(2,12)=5.20	R1	5	5	5	63.54	47.88	56.92	0.7294	0.6139	0.6316	0.5185	0.7	0.459	0.4	0.5089	0.3692	0.6145	0.5595	0.6381	0.4731	0.619	0.6515	548210	-	130786112-130786634	-548133	-	3'	SNX19	130745331-130786404	-15.66	-6.62	-9.04
12	643750	643858	109	1	0.0375826	F(2,12)=4.37	R1	5	5	5	87.4	65.67	85.71	0.9231	0.9149	0.7391	0.9167	0.8421	0.625	0.9333	0.5366	0.6522	0.7097	0.7667	0.8158	0.9302	0.9412	0.8462	-74327	on_intron	568703-570362	75048	-	5'	B4GALNT3	569530-672675	-21.73	-1.69	-20.04
12	2027243	2027352	110	3	0.00847489	F(2,12)=7.29	R2	5	5	5	21.4	39.09	39.04	0.1857	0.2903	0.2708	0.1071	0.1633	0.4889	0.3421	0.377	0.3409	0.4062	0.3509	0.4	0.2115	0.475	0.5263	-758	on_intron	2113344-2113881	86530	-	3'	CACNA2D4	1901123-2028002	17.69	17.64	0.05
12	6254616	6254748	133	8	0.01604	F(2,12)=5.95	R2	5	5	5	19.59	36.67	24.11	0.2685	0.1543	0.2647	0.195	0.1545	0.5047	0.3438	0.2575	0.4112	0.3684	0.2416	0.1277	0.2197	0.3455	0.3333	54134	-	6268595-6269037	-13978	-	5'	CD9	6308881-6347427	17.08	4.52	12.56
12	34499253	34499373	121	5	0.00163571	F(2,12)=11.48	R2	5	5	5	39.05	59.52	42.12	0.4056	0.3978	0.3971	0.4227	0.2712	0.5075	0.6349	0.6615	0.5914	0.5224	0.5437	0.4274	0.312	0.4239	0.4217	906500	-	33591764-33593050	-906322	-	3'	SYT10	33527173-33592754	20.47	3.07	17.4
12	49366217	49366323	107	1	0.0117088	F(2,12)=6.59	R2	5	5	5	3.06	20.45	10.74	0	0.0541	0.0667	0	0	0.1875	0.2222	0.2353	0	0.3	0.1064	0.1667	0.075	0.1	0.1667	672	-	49371691-49375550	9228	-	3'	WNT10B	49359123-49365546	17.39	7.68	9.71
12	53591902	53592005	104	4	0.0295013	F(2,12)=4.79	R3	5	5	5	53.43	41.38	54.13	0.5397	0.5	0.5147	0.5532	0.6034	0.3333	0.537	0.3723	0.4524	0.4444	0.6111	0.4286	0.5063	0.5714	0.551	-9188	on_intron	53613717-53615818	23814	-	3'	ITGB7	53585107-53601091	-12.05	0.7	-12.75
12	92934284	92934416	133	4	0.0261516	F(2,12)=5.01	R2	5	5	5	45.53	57.59	52.97	0.4045	0.5192	0.5155	0.5	0.3761	0.5938	0.5256	0.5673	0.5259	0.686	0.4951	0.5421	0.5878	0.5096	0.5167	112361	-	93322343-93323498	389083	-	3'	CLLU1OS	92813870-92821924	12.06	7.44	4.62
12	108721933	108722054	122	3	0.0333476	F(2,12)=4.58	R2	5	5	5	46.6	68.5	58.51	0.4386	0.6203	0.5306	0.3492	0.3261	0.6538	0.6735	0.6761	0.7674	0.6667	0.75	0.5185	0.487	0.7358	0.3662	-11184	on_intron	108908703-108909475	187422	-	3'	CMKLR1	108681821-108733118	21.9	11.91	9.99
12	112785238	112785351	114	1	0.0489258	F(2,12)=3.92	R2	5	5	5	85.71	98.77	78.7	0.7576	0.9444	0.9	1	0.7368	1	1	1	1	0.9375	0.7188	0.8947	0.697	0.9	0.9286	70805	-	112856003-112857243	-70764	-	5'	PTPN11	112856155-112947717	13.06	-7.01	20.07
12	119218885	119219034	150	4	4.54e-05	F(2,12)=25.77	R1	5	5	5	84.91	70.36	83.93	0.8692	0.809	0.8571	0.875	0.9189	0.6786	0.7209	0.678	0.7444	0.7037	0.8603	0.8947	0.8333	0.8627	0.7732	200267	-	119419106-119419810	-200220	-	5'	SRRM4	119419300-119600856	-14.55	-0.98	-13.57
12	121092735	121092872	138	2	0.0036127	F(2,12)=9.32	R2	5	5	5	52.9	71.3	59.46	0.5	0.6234	0.4	0.5513	0.4815	0.7273	0.7027	0.6735	0.7273	0.7381	0.5882	0.6364	0.4754	0.5957	0.7381	-14516	on_intron	121078162-121079483	14574	-	5'	CABP1	121078355-121105127	18.4	6.56	11.84
12	125006174	125006328	155	1	0.0200373	F(2,12)=5.51	R3	5	5	5	44.53	55.38	58.88	0.4286	0.4375	0.4286	0.4839	0.44	0.5455	0.5385	0.5625	0.6364	0.5	0.625	0.6667	0.4615	0.5	0.7647	-45960	on_intron	125050797-125052394	46067	-	3'	NCOR2	124808961-125052135	10.85	14.35	-3.5
12	127650615	127650654	40	5	0.00293356	F(2,12)=9.86	R3	5	5	5	30.02	16.71	32.56	0.2583	0.4163	0.2576	0.1969	0.3077	0.2132	0.1297	0.2007	0.1427	0.1501	0.3842	0.2832	0.2843	0.3636	0.3084	1101295	-	128751042-128753151	-1100426	-	5'	TMEM132C	128751948-129192460	-13.31	2.54	-15.85
12	131647980	131648117	138	14	0.03063	F(2,12)=4.73	R3	5	5	5	80.19	63.43	88.04	0.5689	0.9751	0.8447	0.824	0.7568	0.4891	0.8083	0.5918	0.7127	0.5952	0.9767	0.8016	0.9431	0.8363	0.7982	324170	-	131323151-131323959	-324157	-	3'	STX2	131274145-131323811	-16.76	7.85	-24.61
12	132184163	132184376	214	4	0.0240299	F(2,12)=5.17	R2	5	5	5	70.95	85.46	76.38	0.7674	0.6872	0.6417	0.7287	0.7826	0.8312	0.725	0.8913	0.8421	0.9423	0.7623	0.7955	0.7075	0.7895	0.8043	11251	-	132195035-132196454	-10871	-	5'	SFSWAP	132195626-132284282	14.51	5.43	9.08
12	132412924	132413056	133	8	0.0243117	F(2,12)=5.15	R2	5	5	5	28.69	40.33	31.45	0.2971	0.3693	0.3252	0.2537	0.2059	0.3581	0.4891	0.4107	0.3571	0.4286	0.3246	0.2439	0.3627	0.3835	0.2292	690	-	132412924-132414801	1	CpGI_core	5'	PUS1	132413745-132428406	11.64	2.76	8.88
13	19803887	19804042	156	3	0.0118692	F(2,12)=6.56	R1	5	5	5	68.25	47.91	55.9	0.7636	0.6373	0.7442	0.6667	0.6557	0.3269	0.3824	0.5185	0.6154	0.5918	0.5301	0.439	0.5859	0.641	0.5833	47896	-	19918586-19919221	115180	-	3'	TUBA3C	19747910-19755992	-20.34	-12.35	-7.99
13	40661494	40661654	161	4	0.0420373	F(2,12)=4.18	R3	5	5	5	64.5	76.76	79.53	0.7317	0.662	0.7111	0.5714	0.5904	0.7759	0.76	0.8548	0.6429	0.7639	0.8111	0.8125	0.8116	0.8028	0.6471	701895	-	41363436-41364319	-701941	-	5'	SLC25A15	41363548-41386596	12.26	15.03	-2.77
13	84152029	84152162	134	6	0.0269244	F(2,12)=4.96	R2	5	5	5	71.47	83.02	80.98	0.7222	0.7528	0.7692	0.6667	0.6852	0.7333	0.8551	0.8774	0.8478	0.8111	0.7134	0.8969	0.8235	0.9138	0.7952	3236944	-	80914014-80915668	-3236493	-	3'	SPRY2	80910111-80915086	11.55	9.51	2.04
13	90317607	90317747	141	6	0.0223473	F(2,12)=5.31	R3	5	5	5	93.49	83.07	93.56	0.9125	0.9736	0.875	0.8525	0.9886	0.8333	0.9149	0.8776	0.78	0.7965	0.9583	0.9079	0.933	0.9444	0.9195	1733183	-	92050675-92051716	-1733067	-	5'	GPC5	92050929-93519490	-10.42	0.07	-10.49
14	19107881	19108094	214	1	0.0101184	F(2,12)=6.90	R2	5	5	5	76.47	91.09	90	0.7037	0.6923	0.8611	0.7083	0.8	0.95	0.92	0.8571	1	0.8667	0.9167	0.8889	0.9535	0.7333	0.9167	269429	-	19360224-19360905	-252342	-	5'	OR11H12	19377522-19378606	14.62	13.53	1.09
14	23776087	23776197	111	5	0.0238857	F(2,12)=5.18	R2	5	5	5	14.25	32.78	20.31	0.117	0.1096	0.1818	0.2258	0.0526	0.3478	0.2143	0.3714	0.2353	0.4559	0.2128	0.163	0.0756	0.3168	0.3235	-8197	on_intron	23701381-23701979	74707	-	5'	BCL2L2	23767999-23780968	18.53	6.06	12.47
14	32431400	32431580	181	1	0.0362903	F(2,12)=4.43	R2	5	5	5	87.1	100	92.93	0.9231	0.8261	0.9394	0.75	0.9375	1	1	1	1	1	1	1	0.8485	1	0.8667	44529	-	31926261-31926810	505140	-	5'	RP11-187E13.2	32476108-32487891	12.9	5.83	7.07
14	55587537	55587752	216	4	0.0195506	F(2,12)=5.56	R2	5	5	5	26.7	55.23	41.52	0.2407	0.2593	0.25	0.2927	0.3125	0.52	0.2667	0.5455	0.7	0.6111	0.4231	0.4167	0.1957	0.5	0.54	3077	-	55518132-55518957	69406	-	5'	LGALS3	55590828-55612126	28.53	14.82	13.71
14	56439718	56439849	132	5	0.0436841	F(2,12)=4.11	R2	5	5	5	76.22	88.36	85.86	0.8119	0.7042	0.7536	0.7907	0.7885	0.9216	0.9457	0.7349	0.9184	0.9333	0.85	0.8929	0.9368	0.7778	0.7959	144684	-	56046635-56047986	393084	-	5'	PELI2	56584532-56768244	12.14	9.64	2.5
14	77495636	77495807	172	8	0.0279896	F(2,12)=4.89	R1	5	5	5	29.28	17.05	19.07	0.3289	0.2578	0.2366	0.4037	0.2578	0.2049	0.1415	0.0735	0.1477	0.2906	0.2429	0.2184	0.187	0.1128	0.2033	603	-	77491939-77495276	-530	CpGI_shore	3'	IRF2BPL	77490888-77495034	-12.23	-10.21	-2.02
14	93797948	93798082	135	10	0.027613	F(2,12)=4.91	R2	5	5	5	20.16	43.62	22.59	0.2667	0.1056	0.2609	0.2759	0.1923	0.5625	0.2549	0.4737	0.4286	0.339	0.2792	0.1944	0.0744	0.359	0.3318	15456	-	93813484-93814111	-15535	-	5'	COX8C	93813537-93814702	23.46	2.43	21.03
14	99502531	99502641	111	3	0.0221465	F(2,12)=5.32	R2	5	5	5	23.94	42.86	21.12	0.1765	0.2877	0.3043	0.3529	0.0952	0.4706	0.2727	0.5306	0.3429	0.4524	0.1358	0.1475	0.2326	0.3077	0.3265	108390	-	99584406-99585010	82370	-	3'	RP11-1127D7.1	99391474-99394142	18.92	-2.82	21.74
14	99719392	99719528	137	3	0.000289011	F(2,12)=17.33	R1	5	5	5	46.69	21.5	28.18	0.4217	0.5161	0.4043	0.5714	0.4143	0.1237	0.2885	0.3019	0.2162	0.1404	0.2738	0.2286	0.3456	0.2133	0.2941	-18468	on_intron	99736041-99741441	21914	-	3'	BCL11B	99635624-99737861	-25.19	-18.51	-6.68
14	102071679	102071796	118	1	0.0403448	F(2,12)=4.25	R2	5	5	5	18.87	33.33	25.6	0.1579	0.2759	0.1111	0.1	0.25	0.5556	0.3636	0.2857	0.2	0.3478	0.2381	0.3077	0.25	0.1818	0.2917	124979	-	102172004-102172705	-100324	-	5'	LINC00239	102196774-102198859	14.46	6.73	7.73
15	26380113	26380313	201	5	0.0266396	F(2,12)=4.98	R2	5	5	5	70.99	81.17	73.17	0.7134	0.6475	0.7873	0.6809	0.7228	0.8115	0.7789	0.8378	0.806	0.8269	0.8032	0.7542	0.6355	0.8019	0.7054	269797	-	26327390-26327896	-52416	-	3'	ATP10A	25922420-26110317	10.18	2.18	8
15	43502989	43503117	129	4	0.0369944	F(2,12)=4.39	R1	5	5	5	86.07	74.34	81.23	0.81	0.9274	0.8387	0.8269	0.8684	0.84	0.7576	0.6885	0.7455	0.7312	0.8095	0.7255	0.8794	0.7766	0.85	-10491	on_intron	43518774-43519274	16158	-	3'	EPB42	43487571-43513481	-11.73	-4.84	-6.89
15	45479391	45479517	127	4	0.0483439	F(2,12)=3.94	R2	5	5	5	20.49	37.38	21.27	0.2471	0.1792	0.2289	0.2603	0.0952	0.3562	0.2564	0.3274	0.5	0.4519	0.136	0.2149	0.0976	0.3551	0.4091	-13981	on_intron	45585181-45586042	106526	-	3'	SHF	45459411-45493373	16.89	0.78	16.11
15	75336231	75336352	122	3	0.0063769	F(2,12)=7.93	R2	5	5	5	9.91	36.36	20.72	0.0196	0.069	0.0909	0.2069	0.1463	0.2857	0.1667	0.4881	0.3333	0.5	0.2458	0.1667	0.1269	0.2807	0.2529	-20455	on_intron	75287695-75288699	48537	-	5'	PPCDC	75315896-75343067	26.45	10.81	15.64
15	75398356	75398481	126	3	0.0213459	F(2,12)=5.39	R2	5	5	5	62.82	86.97	71.55	0.66	0.7283	0.4068	0.8125	0.5238	0.9059	0.6981	0.9167	0.9298	0.875	0.7879	0.7843	0.66	0.6308	0.7234	92753	-	75287695-75288699	110662	-	5'	C15orf39	75491233-75504510	24.15	8.73	15.42
15	90330160	90330368	209	4	0.00724265	F(2,12)=7.64	R1	5	5	5	92.96	77.5	92.94	0.8235	0.9574	0.9344	0.9655	0.9643	0.7586	0.8333	0.8049	0.8611	0.6	1	0.9211	0.8947	0.8846	1	-28472	on_intron	90396859-90398201	67834	-	3'	ANPEP	90328120-90358633	-15.46	-0.02	-15.44
15	93158582	93158724	143	5	0.0184321	F(2,12)=5.67	R1	5	5	5	88.05	64.35	82.5	0.8851	0.8254	0.9333	0.8085	0.9667	0.7812	0.5789	0.7025	0.505	0.6581	0.9552	0.5843	0.938	0.7596	0.7816	267214	-	93425774-93426751	-267191	-	5'	CHD2	93425937-93571237	-23.7	-5.55	-18.15
15	93362872	93363004	133	3	0.0115601	F(2,12)=6.62	R1	5	5	5	75.45	60.19	64.19	0.7297	0.7525	0.7846	0.7568	0.7534	0.6429	0.7018	0.5357	0.6197	0.5538	0.7126	0.6032	0.7295	0.494	0.5833	9759	-	93425774-93426751	63748	-	3'	FAM174B	93160673-93353114	-15.26	-11.26	-4
16	430681	430818	138	4	0.017953	F(2,12)=5.73	R3	5	5	5	69.64	57.37	70.97	0.6	0.7391	0.6119	0.76	0.7119	0.5	0.5467	0.6622	0.65	0.5	0.7238	0.6364	0.7407	0.7065	0.7129	-6431	on_intron	446910-447935	17118	-	3'	TMEM8A	420773-437113	-12.27	1.33	-13.6
16	585632	585815	184	10	0.000109219	F(2,12)=21.44	R3	5	5	5	60.57	75.54	79.78	0.6406	0.6033	0.5957	0.6128	0.5837	0.6766	0.8548	0.75	0.759	0.776	0.7713	0.8442	0.8606	0.7321	0.7901	-7958	on_intron	576726-578511	8907	-	5'	SOLH	577856-604636	14.97	19.21	-4.24
16	1208439	1208587	149	11	0.0108484	F(2,12)=6.75	R2	5	5	5	38.47	52.37	49.08	0.3934	0.4667	0.3571	0.4132	0.28	0.52	0.4118	0.5429	0.5533	0.5724	0.538	0.5169	0.4177	0.5189	0.4474	-5345	on_intron	1202415-1204624	6025	CpGI_shelf	5'	CACNA1H	1203241-1271771	13.9	10.61	3.29
16	2767819	2768020	202	7	0.00293812	F(2,12)=9.85	R2	5	5	5	37.75	51.14	35.95	0.3622	0.3926	0.4247	0.2925	0.4333	0.4524	0.5904	0.5354	0.4625	0.5368	0.3016	0.3565	0.3205	0.3978	0.4537	-2396	on_intron	2770138-2771573	3554	CpGI_shelf	3'	PRSS27	2762419-2770216	13.39	-1.8	15.19
16	3137553	3137716	164	6	0.0178235	F(2,12)=5.74	R2	5	5	5	27.01	53.09	41.68	0.2903	0.2452	0.26	0.4043	0.15	0.4167	0.3871	0.6667	0.5278	0.5952	0.413	0.3016	0.3051	0.3802	0.6325	24846	-	3156250-3156889	-18696	-	5'	ZNF205	3162561-3170518	26.08	14.67	11.41
16	3199669	3199782	114	9	0.0208888	F(2,12)=5.43	R2	5	5	5	8.04	19.86	11.78	0.0556	0.0877	0.0959	0.0616	0.1027	0.0786	0.3077	0.2353	0.1739	0.2174	0.086	0.1845	0.0621	0.1333	0.1735	-5537	intron_exon_boundary	3192182-3192669	7488	-	5'	AC108134.2	3194244-3199964	11.82	3.74	8.08
16	4527540	4527641	102	5	0.0178679	F(2,12)=5.73	R1	5	5	5	67.42	35.38	54.95	0.7123	0.6029	0.75	0.5857	0.7636	0.5526	0.6591	0.2278	0.3778	0.1831	0.5672	0.5614	0.5882	0.4429	0.5765	2645	-	4526296-4526927	-713	CpGI_shore	3'	NMRAL1	4511695-4524896	-32.04	-12.47	-19.57
16	4997606	4997785	180	5	0.029432	F(2,12)=4.80	R2	5	5	5	41.04	56.63	40	0.3846	0.4	0.4333	0.4	0.4545	0.6429	0.587	0.5139	0.55	0.5714	0.541	0.451	0.3208	0.1562	0.525	10471	-	4986168-4987533	-10251	-	3'	PPL	4932508-4987136	15.59	-1.04	16.63
16	5020597	5020718	122	5	0.0371088	F(2,12)=4.39	R2	5	5	5	65.87	76.73	72.61	0.7563	0.6667	0.6911	0.5793	0.5867	0.8361	0.7595	0.7538	0.7356	0.7778	0.7943	0.6867	0.6358	0.7833	0.7895	-12399	on_intron	5007694-5008689	12904	-	5'	SEC14L5	5008318-5069156	10.86	6.74	4.12
16	8221579	8221711	133	3	0.0172969	F(2,12)=5.80	R3	5	5	5	84.78	69.55	85.51	0.7179	0.8692	0.8333	0.8718	0.8909	0.7292	0.7879	0.5946	0.6786	0.7838	0.835	0.8776	0.8889	0.7632	0.8684	493835	-	8164550-8165367	57030	-	5'	METTL22	8715545-8740079	-15.23	0.73	-15.96
16	14724516	14724647	132	7	0.0427373	F(2,12)=4.15	R2	5	5	5	55.13	69.69	58.38	0.462	0.6244	0.5698	0.4588	0.5976	0.7667	0.6126	0.6579	0.6316	0.783	0.6442	0.7167	0.5065	0.6481	0.5352	2026	-	14726517-14727849	-2000	CpGI_shoreshelf	5'	BFAR	14726672-14763093	14.56	3.25	11.31
16	20397952	20398107	156	6	0.00525461	F(2,12)=8.39	R2	5	5	5	40.62	65.84	44.84	0.3363	0.5435	0.4	0.2807	0.4894	0.5974	0.5968	0.8421	0.6132	0.5698	0.4132	0.369	0.4851	0.4412	0.5328	-18106	on_intron	20752647-20753280	355174	-	3'	PDILT	20370492-20416059	25.22	4.22	21
16	21372535	21372649	115	1	0.0289577	F(2,12)=4.83	R1	5	5	5	66.67	37.35	57.14	0.6667	0.7273	0.5	0.7778	0.625	0.5263	0.5385	0.2353	0.3684	0.2	0.6071	0.4375	0.7692	0.3333	0.5385	58164	-	21512855-21513971	141323	-	3'	CRYM	21269839-21314372	-29.32	-9.53	-19.79
16	23520467	23520578	112	5	0.0184783	F(2,12)=5.67	R2	5	5	5	32.67	50.73	36.07	0.3828	0.2993	0.3521	0.4045	0.175	0.3656	0.4844	0.5686	0.6377	0.5	0.3547	0.4167	0.2718	0.4559	0.4359	-1347	on_intron	23521446-23521899	1322	CpGI_shore	3'	GGA2	23474863-23521815	18.06	3.4	14.66
16	33961528	33961667	140	12	0.0263748	F(2,12)=5.00	R2	5	5	5	59.81	69.94	67.08	0.6044	0.6147	0.5414	0.668	0.5469	0.7063	0.6061	0.6715	0.7377	0.7478	0.689	0.7122	0.6682	0.6	0.6627	-974	on_exon	33961238-33966423	4757	CpGI_core	3'	LINC00273	33961052-33962503	10.13	7.27	2.86
16	33964843	33964901	59	5	0.0372818	F(2,12)=4.38	R1	5	5	5	27.27	14.36	26.01	0.2888	0.3343	0.15	0.1636	0.3071	0.1352	0.1247	0.1788	0.105	0.141	0.303	0.1362	0.2204	0.3602	0.2597	2341	-	33961238-33966423	1523	CpGI_core	3'	LINC00273	33961052-33962503	-12.91	-1.26	-11.65
16	52589163	52589336	174	2	0.0301855	F(2,12)=4.75	R1	5	5	5	92.31	80.42	88.56	0.9701	0.9186	0.8824	0.8621	0.9516	0.9091	0.7188	0.7436	0.8333	0.8333	0.8644	0.8889	0.9351	0.8235	0.8667	7450	-	53088717-53089279	499944	-	3'	TOX3	52471918-52581714	-11.89	-3.75	-8.14
16	57671314	57671459	146	4	0.0467352	F(2,12)=4.00	R2	5	5	5	32.68	45	34.83	0.24	0.3741	0.3265	0.3793	0.2821	0.3878	0.4082	0.4118	0.5	0.537	0.4427	0.3478	0.2039	0.4286	0.32	-9039	on_intron	57569849-57571106	101466	-	5'	GPR56	57662419-57698944	12.32	2.15	10.17
16	57993244	57993373	130	5	0.0219789	F(2,12)=5.34	R2	5	5	5	42.74	56.54	55.28	0.4037	0.3938	0.4052	0.5043	0.4588	0.5968	0.4911	0.5446	0.6442	0.5694	0.5676	0.5608	0.3957	0.6471	0.6744	16967	-	57917882-57918351	75363	-	5'	TEPP	58010339-58022015	13.8	12.54	1.26
16	83619750	83619878	129	6	0.00165825	F(2,12)=11.44	R1	5	5	5	92.44	81.68	88.98	0.9432	0.9536	0.8991	0.908	0.9104	0.8831	0.8387	0.7583	0.8261	0.8148	0.8558	0.9021	0.925	0.8734	0.8976	-959214	on_intron	82660652-82661813	959099	-	5'	CDH13	82660663-83829174	-10.76	-3.46	-7.3
16	84076941	84077080	140	3	0.0122143	F(2,12)=6.50	R3	5	5	5	66.67	79.35	79.64	0.5667	0.6988	0.6857	0.5789	0.8108	0.7957	0.8077	0.7945	0.7667	0.8103	0.7736	0.7407	0.8051	0.8596	0.7872	1180	-	84149913-84151110	74031	-	3'	SLC38A8	84043389-84075762	12.68	12.97	-0.29
16	86331130	86331284	155	4	0.00373412	F(2,12)=9.23	R2	5	5	5	57.76	74.39	61.91	0.4902	0.6268	0.6304	0.5778	0.5422	0.7159	0.7027	0.812	0.625	0.8	0.6233	0.65	0.5607	0.6364	0.6346	212861	-	86541431-86545228	-210300	-	5'	FOXF1	86544144-86548076	16.63	4.15	12.48
16	88323747	88323875	129	7	0.00807181	F(2,12)=7.40	R2	5	5	5	33.85	66.53	41.23	0.2984	0.3457	0.2357	0.4125	0.4435	0.5972	0.6731	0.6814	0.6912	0.7131	0.2383	0.45	0.2929	0.717	0.6556	170005	-	88453550-88453969	-129802	-	5'	ZNF469	88493879-88507165	32.68	7.38	25.3
16	88755063	88755223	161	5	0.0043356	F(2,12)=8.86	R2	5	5	5	62.23	77.49	71.96	0.6571	0.5215	0.5934	0.6992	0.6733	0.7882	0.7302	0.7701	0.8442	0.7342	0.7458	0.7436	0.6483	0.7293	0.75	2182	-	88752521-88753278	-1944	CpGI_shore	3'	SNAI3	88744090-88752882	15.26	9.73	5.53
16	88844415	88844568	154	7	0.000635979	F(2,12)=14.46	R2	5	5	5	26.11	45.79	37.69	0.2105	0.2574	0.2882	0.2222	0.3089	0.5052	0.4414	0.4161	0.438	0.4939	0.3756	0.3526	0.284	0.5188	0.4242	25619	-	88868710-88870592	-24294	-	5'	CDT1	88870186-88875665	19.68	11.58	8.1
16	88988953	88989049	97	4	0.0436718	F(2,12)=4.11	R3	5	5	5	42.17	52.48	55.77	0.45	0.3763	0.4	0.5733	0.3117	0.6182	0.3947	0.5889	0.5111	0.5195	0.5566	0.5641	0.5447	0.5085	0.64	17501	-	89006335-89008600	-17381	-	5'	AC092384.1	89006549-89017932	10.31	13.6	-3.29
17	943549	943704	156	7	0.0471171	F(2,12)=3.98	R2	5	5	5	28.77	48.1	35.39	0.2987	0.2881	0.2295	0.3091	0.2805	0.4778	0.2747	0.4602	0.6471	0.6078	0.5023	0.3103	0.1105	0.37	0.4318	-147066	on_intron	1106365-1107726	164023	-	3'	ABR	906758-1090616	19.33	6.62	12.71
17	1861771	1861967	197	4	0.0348797	F(2,12)=4.50	R2	5	5	5	63.86	80.21	63.99	0.5118	0.7226	0.5581	0.5789	0.8022	0.7424	0.8222	0.8182	0.7857	0.86	0.6812	0.65	0.4846	0.7302	0.7571	-66406	on_intron	1926999-1929408	67442	-	3'	RTN4RL1	1837978-1928178	16.35	0.13	16.22
17	2477592	2477713	122	3	0.0329686	F(2,12)=4.60	R3	5	5	5	95.05	84.23	95.34	0.9508	0.9759	0.9672	0.9091	0.9259	0.9647	0.7907	0.8621	0.8462	0.6047	0.9593	0.9211	0.9674	0.9692	0.9149	19211	-	2496494-2498023	-18901	-	5'	PAFAH1B1	2496923-2588909	-10.82	0.29	-11.11
17	4999949	5000126	178	4	0.040802	F(2,12)=4.23	R2	5	5	5	15.64	26.35	20.49	0.1264	0.1232	0.1915	0.2248	0.1011	0.3103	0.2414	0.3333	0.2419	0.1695	0.1951	0.2278	0.1429	0.25	0.2963	44646	-	4981358-4981979	-18146	-	3'	GPR172B	4935895-4955304	10.71	4.85	5.86
17	6135189	6135320	132	3	0.0182201	F(2,12)=5.70	R2	5	5	5	65.94	78	77.95	0.5965	0.6957	0.7021	0.6889	0.5714	0.8421	0.8478	0.8182	0.6182	0.8	0.7674	0.8088	0.807	0.7885	0.7049	212442	-	6347466-6348111	-212276	-	5'	FAM64A	6347761-6354382	12.06	12.01	0.05
17	18895958	18896115	158	5	0.0208498	F(2,12)=5.44	R2	5	5	5	25.15	42.68	32.65	0.2714	0.2636	0.2373	0.1754	0.3284	0.4902	0.3205	0.3814	0.496	0.4328	0.2782	0.3	0.2681	0.5208	0.3051	-12158	on_intron	18906910-18908243	12129	-	3'	FAM83G	18872102-18908117	17.53	7.5	10.03
17	27887550	27887764	215	6	0.0336837	F(2,12)=4.56	R2	5	5	5	35.64	55.73	35.14	0.3118	0.2468	0.3277	0.5366	0.3696	0.7018	0.3729	0.4368	0.6316	0.7222	0.4111	0.3667	0.1889	0.5	0.3333	-6491	-	27893087-27896078	8315	-	3'	ABHD15	27887691-27894042	20.09	-0.5	20.59
17	29755247	29755380	134	5	0.0086254	F(2,12)=7.25	R1	5	5	5	54.29	39.49	43.84	0.4733	0.6125	0.575	0.4894	0.56	0.3542	0.4375	0.3966	0.359	0.4444	0.4214	0.4444	0.5385	0.3879	0.3056	-36737	on_intron	29718098-29719291	37150	-	5'	RAB11FIP4	29718642-29865236	-14.8	-10.45	-4.35
17	33487618	33487750	133	4	0.0338859	F(2,12)=4.55	R1	5	5	5	53.28	33.52	48.82	0.4	0.5524	0.5802	0.5714	0.5217	0.3387	0.439	0.4024	0.2545	0.3175	0.4074	0.4429	0.6848	0.5	0.3529	-12913	on_intron	33468897-33469418	18722	-	5'	UNC45B	33474836-33516364	-19.76	-4.46	-15.3
17	33776642	33776791	150	7	0.0488887	F(2,12)=3.92	R2	5	5	5	16.28	34.33	27.99	0.1962	0.0988	0.1774	0.2424	0.1152	0.4702	0.2041	0.3689	0.2151	0.4878	0.305	0.3822	0.1166	0.4206	0.4519	787	-	33775295-33776888	98	CpGI_core	3'	SLFN13	33762115-33775856	18.05	11.71	6.34
17	35850854	35850970	117	7	0.00745861	F(2,12)=7.57	R2	5	5	5	22.66	37.32	27.89	0.2552	0.2682	0.2375	0.1382	0.1916	0.3443	0.4307	0.3712	0.3446	0.3922	0.1892	0.3657	0.2552	0.2909	0.4211	-1032	on_intron	35849291-35850483	1564	CpGI_shore	5'	DUSP14	35849937-35873603	14.66	5.23	9.43
17	40463432	40463555	124	3	0.0283651	F(2,12)=4.86	R2	5	5	5	28.53	44.76	39.9	0.3333	0.2857	0.1905	0.34	0.2895	0.5	0.3387	0.3725	0.5581	0.52	0.5	0.3273	0.27	0.3607	0.4754	-23989	on_exon	40427952-40429036	35481	-	5'	STAT5A	40439565-40463961	16.23	11.37	4.86
17	48271736	48271913	178	6	0.0213316	F(2,12)=5.39	R2	5	5	5	51.45	66.5	53.67	0.5259	0.5038	0.5	0.4865	0.55	0.5696	0.62	0.6835	0.7527	0.6667	0.625	0.5146	0.4726	0.4397	0.6835	-7256	exon_intron_boundary	48276878-48279008	7096	-	3'	COL1A1	48260650-48278993	15.05	2.22	12.83
17	55801468	55801631	164	5	0.00873684	F(2,12)=7.22	R2	5	5	5	23.42	39.05	36.68	0.1982	0.2619	0.2111	0.2262	0.25	0.4043	0.2419	0.4135	0.4058	0.4353	0.4628	0.3486	0.2302	0.3889	0.3735	359150	-	56160644-56161614	-359175	-	5'	DYNLL2	56160780-56167618	15.63	13.26	2.37
17	62775891	62776034	144	6	0.0225438	F(2,12)=5.29	R2	5	5	5	26.14	36.92	33.04	0.2168	0.3022	0.2386	0.2571	0.2537	0.3425	0.3143	0.3564	0.4316	0.382	0.3927	0.3778	0.2188	0.2651	0.3721	-2225	on_intron	62832770-62833528	57495	-	3'	AC103810.2	62745781-62778117	10.78	6.9	3.88
17	71972892	71973037	146	4	0.0439637	F(2,12)=4.10	R3	5	5	5	82.57	68.81	84.92	0.8283	0.8205	0.8594	0.7045	0.9048	0.7222	0.775	0.6848	0.5932	0.6875	0.8615	0.8421	0.9107	0.64	0.925	226685	-	72109421-72109975	-136528	-	5'	RPL38	72199721-72206676	-13.76	2.35	-16.11
17	73753574	73753692	119	7	0.0319108	F(2,12)=4.65	R1	5	5	5	92.96	81.9	84.26	0.916	0.8815	0.876	1	0.9878	0.8131	0.7961	0.8773	0.7471	0.8165	0.8117	0.9688	0.8039	0.9051	0.7682	-40217	on_exon	73663000-73663628	90575	-	5'	ITGB4	73713474-73753898	-11.06	-8.7	-2.36
17	74524805	74524909	105	5	0.00520044	F(2,12)=8.41	R1	5	5	5	58.3	39.77	47.72	0.6386	0.5688	0.5565	0.5612	0.5517	0.3304	0.4598	0.3662	0.5263	0.3293	0.4964	0.4741	0.5509	0.404	0.3784	-8976	on_intron	74533282-74534566	9658	-	3'	CYGB	74523440-74533782	-18.53	-10.58	-7.95
17	75429645	75429795	151	5	0.00551996	F(2,12)=8.27	R1	5	5	5	89.39	67.52	78.81	0.898	0.9511	0.8777	0.8158	0.859	0.6364	0.6735	0.6937	0.7642	0.5641	0.7326	0.8106	0.9227	0.7791	0.6122	10992	-	75368689-75370506	60957	-	5'	AC111170.2	75440786-75443249	-21.87	-10.58	-11.29
17	75454446	75454555	110	5	0.00538979	F(2,12)=8.33	R1	5	5	5	34.32	15.99	33.08	0.3333	0.3564	0.26	0.3857	0.3643	0.1587	0.2375	0.1509	0.1508	0.142	0.3395	0.3233	0.462	0.2	0.2174	-177062	on_intron	75276767-75278172	177680	-	5'	2009-09-01	75277492-75496674	-18.33	-1.24	-17.09
17	75693116	75693236	121	4	0.0292286	F(2,12)=4.81	R2	5	5	5	43.04	53.71	43.9	0.4107	0.382	0.4559	0.451	0.4808	0.6047	0.6098	0.5735	0.5098	0.45	0.5263	0.3208	0.3839	0.481	0.4769	307014	-	75953891-75955952	-260774	-	5'	TNRC6C	76000249-76104916	10.67	0.86	9.81
17	75927549	75927698	150	7	0.0465103	F(2,12)=4.01	R2	5	5	5	49.22	69.89	66.41	0.5491	0.4936	0.662	0.5333	0.2937	0.6625	0.5385	0.7355	0.7319	0.7526	0.6033	0.8279	0.6211	0.5748	0.7667	48891	-	75883804-75884328	-43369	-	3'	AC015804.1	75875109-75878659	20.67	17.19	3.48
17	76129099	76129221	123	3	0.000820225	F(2,12)=13.61	R1	5	5	5	61.09	36.36	47.79	0.6092	0.5632	0.587	0.7273	0.5833	0.3824	0.3333	0.3289	0.3333	0.4176	0.4478	0.3696	0.5398	0.5875	0.3214	-2361	on_intron	76124136-76124963	4964	-	5'	TMC8	76126859-76139049	-24.73	-13.3	-11.43
17	76497673	76497774	102	1	0.0330132	F(2,12)=4.59	R2	5	5	5	63.27	75.56	70.32	0.5714	0.6552	0.6667	0.5882	0.6923	0.9333	0.7	0.7391	0.7	0.75	0.6452	0.75	0.7222	0.7222	0.6875	-75802	on_intron	76777511-76778765	280992	-	3'	DNAH17	76419778-76573476	12.29	7.05	5.24
17	76661168	76661320	153	10	0.047384	F(2,12)=3.97	R2	5	5	5	61.01	72.24	60.11	0.6963	0.5741	0.5926	0.5667	0.5789	0.7593	0.6354	0.7523	0.7018	0.7241	0.6695	0.697	0.471	0.6341	0.6562	87693	-	76777511-76778765	117446	-	3'	DNAH17	76419778-76573476	11.23	-0.9	12.13
17	76661321	76661487	167	1	0.00285253	F(2,12)=9.93	R2	5	5	5	33	44.76	21.69	0.4167	0.2203	0.3958	0.375	0.28	0.56	0.4091	0.3529	0.4348	0.4872	0.26	0.3125	0.1207	0.25	0.1905	87846	-	76777511-76778765	117279	-	3'	DNAH17	76419778-76573476	11.76	-11.31	23.07
17	76930095	76930244	150	5	0.00751347	F(2,12)=7.56	R2	5	5	5	20.63	37.02	28.21	0.2069	0.2	0.1585	0.2404	0.219	0.4557	0.2885	0.4588	0.3171	0.3077	0.3358	0.2933	0.2051	0.2321	0.3704	30799	-	76920685-76921961	-8282	-	3'	AC100788.1	76866992-76899297	16.39	7.58	8.81
17	78235539	78235671	133	6	0.0247482	F(2,12)=5.11	R1	5	5	5	17.25	7.14	7.53	0.1407	0.1603	0.2308	0.2239	0.1325	0	0.1321	0.0741	0.0758	0.1042	0.071	0.027	0.0144	0.1406	0.1679	41341	-	78193981-78194954	-40716	-	3'	SGSH	78183079-78194199	-10.11	-9.72	-0.39
17	78472012	78472158	147	7	0.03995	F(2,12)=4.26	R2	5	5	5	67.79	83.95	70.78	0.6564	0.7124	0.6953	0.6509	0.6522	0.9369	0.9367	0.872	0.6822	0.7863	0.7718	0.9008	0.6275	0.6103	0.6992	21609	-	78449508-78452783	-19374	-	3'	NPTX1	78440633-78450404	16.16	2.99	13.17
17	78853824	78853961	138	3	0.00692184	F(2,12)=7.74	R2	5	5	5	65.12	81.63	80.14	0.7209	0.6437	0.72	0.7089	0.4923	0.875	0.8409	0.8154	0.75	0.8276	0.8217	0.8462	0.6907	0.8209	0.8548	-335341	on_intron	78511222-78511722	342603	-	5'	RPTOR	78518619-78940173	16.51	15.02	1.49
17	79261338	79261512	175	4	0.0232835	F(2,12)=5.23	R2	5	5	5	81.84	93.92	90.59	0.7571	0.7398	0.906	0.7526	0.9398	0.9265	0.925	0.9859	0.9385	0.9255	0.9394	0.9444	0.8595	0.8784	0.9111	-8008	on_intron	79268368-79269467	7956	-	3'	SLC38A10	79218800-79269347	12.08	8.75	3.33
17	79416500	79416671	172	3	0.0357232	F(2,12)=4.46	R2	5	5	5	47.45	61.54	53.8	0.5625	0.4912	0.449	0.4762	0.3488	0.6176	0.5556	0.597	0.66	0.6383	0.7083	0.4583	0.4574	0.5	0.5532	-43130	on_intron	79366807-79374742	49694	-	5'	BAHCC1	79373540-79433357	14.09	6.35	7.74
17	79565600	79565766	167	5	0.0271863	F(2,12)=4.94	R2	5	5	5	44.28	59.23	45.87	0.5068	0.3481	0.5267	0.3053	0.5128	0.6667	0.55	0.4386	0.6585	0.6813	0.4563	0.3867	0.5041	0.4556	0.4677	-50775	on_intron	79633257-79634230	68465	-	3'	NPLOC4	79523915-79616376	14.95	1.59	13.36
17	80274564	80274685	122	7	0.0466625	F(2,12)=4.00	R1	5	5	5	67.8	48.53	60.07	0.5584	0.8015	0.7708	0.5167	0.7288	0.375	0.6711	0.3867	0.4432	0.5231	0.5259	0.5673	0.6667	0.5734	0.6988	-915	on_exon	80276208-80277833	3149	CpGI_shore	3'	CD7	80272746-80275480	-19.27	-7.73	-11.54
18	112319	112453	135	13	0.0375062	F(2,12)=4.37	R2	5	5	5	47.75	63.63	53.46	0.4282	0.4383	0.5313	0.5544	0.481	0.6487	0.4778	0.7081	0.5957	0.6296	0.4934	0.5673	0.5052	0.625	0.5	62763	-	48912-49655	-62797	-	3'	RP11-683L23.1	47390-49557	15.88	5.71	10.17
18	5519214	5519391	178	5	0.0369615	F(2,12)=4.40	R1	5	5	5	84.42	72.75	79.82	0.8953	0.7756	0.9756	0.806	0.8077	0.7049	0.7241	0.7619	0.6857	0.7541	0.744	0.8161	0.75	0.9444	0.875	-111425	on_intron	5628325-5630785	111395	-	3'	EPB41L3	5392383-5630640	-11.67	-4.6	-7.07
18	10127934	10128114	181	4	0.0227644	F(2,12)=5.27	R1	5	5	5	69.1	47.6	57.42	0.7581	0.7394	0.7037	0.5	0.6667	0.5789	0.5429	0.3846	0.4359	0.4348	0.6768	0.5714	0.4679	0.5	0.7	326512	-	10454083-10455268	-326148	-	5'	APCDD1	10454625-10488698	-21.5	-11.68	-9.82
18	14999321	14999419	99	11	0.0355937	F(2,12)=4.46	R2	5	5	5	32.34	44.5	39.93	0.3221	0.307	0.3211	0.3889	0.3047	0.3978	0.3195	0.5451	0.4364	0.4796	0.4315	0.4239	0.348	0.4388	0.3697	455723	-	14747517-14748489	-250929	-	3'	POTEC	14507338-14543599	12.16	7.59	4.57
18	34854648	34854693	46	1	0.0263683	F(2,12)=5.00	R3	5	5	5	26.14	12.28	41.25	0.3125	0.2759	0.3846	0.3125	0	0.2	0.2	0.1333	0.1	0	0.4375	0.4375	0.3333	0.75	0.2	-291351	on_intron	35144908-35147628	292936	-	3'	CELF4	34823010-35146000	-13.86	15.11	-28.97
18	36013515	36013653	139	1	0.0218495	F(2,12)=5.35	R1	5	5	5	87.14	71.43	83.16	0.75	1	0.8462	0.9167	0.7857	0.7059	0.8125	0.7778	0.6154	0.6154	0.8333	0.8571	0.84	0.8	0.8214	867516	-	35144908-35147628	-866024	-	3'	CELF4	34823010-35146000	-15.71	-3.98	-11.73
18	44860300	44860446	147	2	0.0260128	F(2,12)=5.02	R3	5	5	5	65.48	52.47	66.41	0.6341	0.6269	0.6	0.6818	0.74	0.619	0.3617	0.5857	0.5682	0.4103	0.717	0.6923	0.6349	0.717	0.5366	84747	-	44772993-44775577	-84868	-	3'	SKOR2	44746293-44775554	-13.01	0.93	-13.94
18	46291777	46291907	131	1	0.0140807	F(2,12)=6.21	R3	5	5	5	62.1	77.68	78.71	0.6552	0.5833	0.6087	0.6316	0.6471	0.75	0.7391	0.85	0.7	0.84	0.7105	0.8333	0.9167	0.619	0.8056	-226489	on_intron	45934454-45937265	357324	-	5'	CTIF	46065417-46389588	15.58	16.61	-1.03
18	46317131	46317255	125	7	0.00657422	F(2,12)=7.86	R3	5	5	5	64.34	80.31	83.76	0.6718	0.544	0.75	0.6949	0.6154	0.7791	0.7586	0.7465	0.9286	0.8871	0.7183	0.8219	0.8814	0.9474	0.8485	-251837	on_intron	45934454-45937265	382678	-	5'	CTIF	46065417-46389588	15.97	19.42	-3.45
18	46461686	46461836	151	5	0.0127457	F(2,12)=6.41	R2	5	5	5	17.58	34.11	29.09	0.1465	0.1859	0.2566	0.0548	0.1983	0.4355	0.2778	0.3727	0.4219	0.2268	0.3197	0.3103	0.2614	0.186	0.3896	-15394	on_intron	46474932-46479364	17529	-	3'	SMAD7	46446223-46477081	16.53	11.51	5.02
18	76766256	76766361	106	11	0.0119229	F(2,12)=6.55	R1	5	5	5	86.27	68.32	83.04	0.9119	0.881	0.84	0.8495	0.7797	0.7923	0.5533	0.6667	0.7701	0.5906	0.9035	0.8325	0.8059	0.9066	0.6932	63034	-	76828639-76829796	-62382	-	5'	ATP9B	76829394-77138278	-17.95	-3.23	-14.72
18	77269146	77269296	151	9	0.0399603	F(2,12)=4.26	R2	5	5	5	19.27	33.96	32.97	0.2041	0.2056	0.225	0.2584	0.0539	0.4397	0.1628	0.3125	0.3009	0.4085	0.2847	0.4494	0.2241	0.45	0.3846	-113523	on_intron	77153293-77160984	115854	-	5'	NFATC1	77155772-77289325	14.69	13.7	0.99
18	77305845	77306018	174	10	0.010179	F(2,12)=6.89	R2	5	5	5	36.45	49.36	39.5	0.3915	0.3036	0.4298	0.4012	0.2857	0.5465	0.4247	0.5	0.4946	0.4933	0.4	0.4078	0.3468	0.3496	0.4966	133784	-	77438981-77440398	-133135	-	5'	CTDP1	77439801-77514510	12.91	3.05	9.86
18	77387039	77387218	180	7	0.0209314	F(2,12)=5.43	R1	5	5	5	87.95	76.04	84.83	0.8361	0.8667	0.9214	0.8661	0.9115	0.8	0.7273	0.7551	0.7931	0.7204	0.8376	0.8713	0.9059	0.679	0.8408	52584	-	77438981-77440398	-51941	-	5'	CTDP1	77439801-77514510	-11.91	-3.12	-8.79
18	77426041	77426176	136	4	0.047173	F(2,12)=3.98	R1	5	5	5	96.64	82.91	82.63	0.9556	0.9835	0.9167	0.9615	0.9643	0.8333	0.8611	0.9286	0.7458	0.8529	0.8947	0.7872	0.8977	0.5405	0.8372	-13703	on_intron	77438981-77440398	14223	-	3'	AC068473.1	77398938-77439745	-13.73	-14.01	0.28
18	77818887	77819018	132	5	0.03139	F(2,12)=4.68	R3	5	5	5	94.73	84.17	94.87	0.9189	0.925	0.9533	0.9875	0.9722	0.79	0.7536	0.8265	0.9792	0.9157	0.9758	0.9286	0.9189	0.9467	0.9868	70356	-	77748046-77748905	-70112	-	3'	TXNL4A	77732869-77748532	-10.56	0.14	-10.7
19	1030838	1030983	146	7	0.0398843	F(2,12)=4.26	R3	5	5	5	57.71	34.02	58.38	0.4586	0.6462	0.6604	0.5769	0.6047	0.5455	0.6023	0.2667	0.2462	0.2209	0.595	0.7111	0.6765	0.4238	0.5333	-4684	on_intron	1021520-1021989	9319	-	5'	CNN2	1026298-1039060	-23.69	0.67	-24.36
19	1047184	1047347	164	13	0.000361173	F(2,12)=16.48	R2	5	5	5	37.64	62.24	49.48	0.2685	0.3545	0.4265	0.3605	0.4722	0.7153	0.6617	0.5515	0.5702	0.6204	0.5463	0.5577	0.5134	0.4356	0.4373	-7244	on_exon	1039765-1040254	7420	-	5'	ABCA7	1040102-1065571	24.6	11.84	12.76
19	1082290	1082449	160	11	0.0339018	F(2,12)=4.55	R1	5	5	5	48.25	35.74	39.72	0.4059	0.5669	0.4398	0.478	0.545	0.3708	0.4043	0.3846	0.2977	0.3589	0.4913	0.3892	0.4722	0.3395	0.2917	-16518	on_intron	1063545-1064265	18746	-	5'	HMHA1	1065930-1086627	-12.51	-8.53	-3.98
19	1981450	1981590	141	6	0.00146687	F(2,12)=11.80	R2	5	5	5	76.78	87.95	79.62	0.7342	0.7987	0.8017	0.7907	0.7395	0.8721	0.8636	0.8593	0.9348	0.8506	0.753	0.8353	0.8041	0.8387	0.7789	26903	-	1969439-1970136	-11453	-	3'	C19orf34	1952530-1954548	11.17	2.84	8.33
19	1987595	1987721	127	7	0.00797182	F(2,12)=7.42	R2	5	5	5	74.68	85.07	72.15	0.6462	0.7451	0.8673	0.7674	0.7821	0.8616	0.8615	0.8466	0.8286	0.8675	0.7273	0.7407	0.6566	0.7769	0.7379	-28106	exon_intron_boundary	2015263-2015723	28003	-	3'	BTBD2	1985447-2015702	10.39	-2.53	12.92
19	2599656	2599790	135	11	0.036496	F(2,12)=4.42	R1	5	5	5	54.95	36.36	54.31	0.487	0.7488	0.4309	0.5116	0.5133	0.4342	0.36	0.4088	0.2697	0.314	0.5935	0.7437	0.6044	0.4231	0.3953	-103089	on_intron	2702533-2702987	103198	-	3'	GNG7	2511218-2702746	-18.59	-0.64	-17.95
19	2759241	2759416	176	4	0.0499886	F(2,12)=3.89	R1	5	5	5	84.36	68.23	78.65	0.8333	0.8876	0.8904	0.7294	0.8889	0.6912	0.8088	0.6204	0.6129	0.7143	0.8174	0.8548	0.8323	0.5952	0.6849	-24112	on_intron	2782833-2783619	24204	-	3'	SGTA	2754712-2783354	-16.13	-5.71	-10.42
19	2945584	2945706	123	6	0.0168799	F(2,12)=5.85	R2	5	5	5	30.48	43.85	29.93	0.3014	0.2805	0.4146	0.3148	0.2167	0.5075	0.4103	0.4828	0.413	0.3718	0.3	0.4253	0.2134	0.3173	0.3107	616	-	2944683-2945588	-117	CpGI_coreshore	3'	ZNF77	2896754-2944969	13.37	-0.55	13.92
19	3801018	3801129	112	9	0.0236326	F(2,12)=5.20	R2	5	5	5	57.69	70	62.06	0.475	0.6	0.5833	0.5702	0.6486	0.79	0.7091	0.6923	0.6701	0.6466	0.6519	0.6556	0.5225	0.7023	0.637	-791	on_intron	3801393-3801819	691	CpGI_shore	3'	MATK	3777968-3801810	12.31	4.37	7.94
19	4633489	4633664	176	3	0.00859456	F(2,12)=7.26	R2	5	5	5	15.78	28.9	16.54	0.1528	0.1393	0.0833	0.1831	0.2125	0.2545	0.2609	0.2903	0.3256	0.3415	0.1776	0.25	0.0381	0.2436	0.2093	5864	-	4639219-4639750	-5729	-	5'	TNFAIP8L1	4639527-4655580	13.12	0.76	12.36
19	6376386	6376543	158	3	0.010844	F(2,12)=6.75	R3	5	5	5	81.16	65.89	87.07	0.7193	0.8738	0.7313	0.9041	0.7556	0.6757	0.7347	0.5102	0.8085	0.5312	0.8932	0.8	0.8818	0.9434	0.8283	-951	on_exon	6392877-6393882	17340	-	3'	PSPN	6375159-6377338	-15.27	5.91	-21.18
19	11253445	11253578	134	6	0.00673742	F(2,12)=7.81	R2	5	5	5	28.68	49.28	35.58	0.3595	0.2842	0.2157	0.2135	0.312	0.5167	0.3611	0.5203	0.5392	0.4421	0.3524	0.4106	0.2368	0.4234	0.5	94549	-	11307496-11308709	-54050	-	5'	C19orf80	11348126-11352618	20.6	6.9	13.7
19	11253579	11253691	113	4	0.0299492	F(2,12)=4.77	R2	5	5	5	25	45.89	33.48	0.4286	0.2338	0.2593	0.1194	0.2388	0.4304	0.2778	0.4627	0.5714	0.4894	0.3226	0.3625	0.2316	0.3535	0.4198	94436	-	11307496-11308709	-53916	-	5'	C19orf80	11348126-11352618	20.89	8.48	12.41
19	11707246	11707344	99	1	0.00787739	F(2,12)=7.45	R1	5	5	5	84.48	71.56	75.32	0.7727	0.8919	0.9333	0.8421	0.7826	0.7	0.7273	0.7407	0.65	0.7619	0.7368	0.8095	0.7083	0.7727	0.8	17446	-	11689418-11689929	-17414	-	3'	ACP5	11685477-11689801	-12.92	-9.16	-3.76
19	13189741	13189917	177	4	0.0192463	F(2,12)=5.59	R2	5	5	5	51.28	69.03	52.41	0.5914	0.4595	0.4762	0.4605	0.617	0.7069	0.561	0.7662	0.7551	0.5814	0.5172	0.5	0.4286	0.5667	0.617	-83332	on_intron	13105974-13107688	83768	-	5'	NFIX	13106584-13209610	17.75	1.13	16.62
19	13841885	13841989	105	4	0.0479119	F(2,12)=3.96	R2	5	5	5	10.87	25.07	22.65	0.0777	0.0588	0.1739	0.0536	0.1667	0.386	0.1429	0.2273	0.2419	0.2895	0.3645	0.0678	0.2069	0.1827	0.2404	586	-	13813262-13814827	28624	-	5'	CCDC130	13842574-13874106	14.2	11.78	2.42
19	14587606	14587774	169	7	0.0126729	F(2,12)=6.43	R2	5	5	5	24.92	43.17	28.86	0.1726	0.2302	0.2157	0.3897	0.2451	0.6163	0.3934	0.4012	0.3824	0.3906	0.4028	0.2195	0.2361	0.3153	0.2935	1433	-	14606710-14607385	19612	-	3'	PTGER1	14583278-14586174	18.25	3.94	14.31
19	15241065	15241239	175	6	0.0338973	F(2,12)=4.55	R1	5	5	5	80.79	66.67	74.29	0.8496	0.7982	0.7419	0.9111	0.7579	0.8111	0.6962	0.6207	0.537	0.6381	0.7836	0.7131	0.8	0.6494	0.7121	4470	-	15235767-15236631	-4607	-	3'	ILVBL	15225795-15236596	-14.12	-6.5	-7.62
19	16437104	16437220	117	3	0.0296822	F(2,12)=4.78	R1	5	5	5	44.5	25.55	31.49	0.5	0.4419	0.34	0.3636	0.5263	0.1875	0.3333	0.3297	0.1324	0.2549	0.2706	0.2895	0.5114	0.2	0.3019	-1568	on_intron	16435203-16438064	1902	CpGI_core	5'	KLF2	16435651-16438337	-18.95	-13.01	-5.94
19	18428303	18428451	149	7	0.0258737	F(2,12)=5.03	R1	5	5	5	68.65	53.62	61.82	0.7372	0.6912	0.6107	0.7423	0.6436	0.5156	0.5055	0.5294	0.6301	0.5	0.5926	0.5568	0.7004	0.4519	0.6889	-5697	on_intron	18433643-18434178	5728	-	3'	LSM 4.00	18417720-18434001	-15.03	-6.83	-8.2
19	18760474	18760598	125	5	0.0419357	F(2,12)=4.18	R2	5	5	5	10.58	24.93	22.27	0.1615	0.0412	0.1867	0.0217	0.0588	0.1613	0.339	0.2697	0.2982	0.2222	0.2247	0.2759	0.07	0.141	0.4048	-12759	on_intron	18721524-18724001	38951	-	5'	KLHL26	18747838-18781302	14.35	11.69	2.66
19	30610546	30610636	91	1	0.0154438	F(2,12)=6.02	R1	5	5	5	77.7	61.74	76.35	0.8333	0.8	0.8261	0.7097	0.7273	0.6364	0.6	0.6071	0.5652	0.6818	0.7674	0.7826	0.8158	0.55	0.8333	404183	-	30205885-30206497	-404138	-	3'	C19orf12	30190483-30206364	-15.96	-1.35	-14.61
19	32271188	32271380	193	1	0.0110554	F(2,12)=6.71	R2	5	5	5	85.14	97.96	97.3	0.92	0.7692	0.9	0.9286	0.8261	0.9524	1	1	0.9231	1	1	0.8947	0.9787	1	0.9655	430736	-	31839636-31843049	-428330	-	3'	TSHZ3	31765851-31840453	12.82	12.16	0.66
19	32468731	32468948	218	3	0.0297089	F(2,12)=4.78	R2	5	5	5	36.84	47.46	34.91	0.3455	0.3208	0.4286	0.3585	0.4054	0.5577	0.4857	0.303	0.5833	0.5319	0.3962	0.3659	0.3011	0.2727	0.4182	367567	-	32836354-32836840	-367622	-	5'	ZNF507	32836514-32878572	10.62	-1.93	12.55
19	33783954	33784101	148	2	0.00977109	F(2,12)=6.98	R2	5	5	5	56.52	79.13	64.15	0.5	0.5217	0.6818	0.5517	0.625	0.7647	0.6944	0.82	0.8333	0.8182	0.6833	0.7188	0.4375	0.6667	0.75	67199	-	33716313-33718283	-65817	-	3'	SLC7A10	33699570-33716756	22.61	7.63	14.98
19	34022485	34022619	135	5	0.0395447	F(2,12)=4.28	R1	5	5	5	83.07	71.83	80.19	0.8333	0.8153	0.7925	0.8929	0.8478	0.8444	0.675	0.7727	0.6279	0.6585	0.8295	0.8033	0.8462	0.6923	0.8025	9687	-	34012272-34012936	-9682	-	3'	PEPD	33877855-34012799	-11.24	-2.88	-8.36
19	34270220	34270360	141	8	0.0166165	F(2,12)=5.88	R2	5	5	5	46.69	72.43	65.51	0.5258	0.2771	0.5476	0.6136	0.5443	0.8	0.65	0.7087	0.7215	0.7536	0.8662	0.6132	0.5565	0.6268	0.6414	17392	-	34286185-34289483	-15964	-	5'	KCTD15	34287751-34306668	25.74	18.82	6.92
19	35600661	35600809	149	6	0.0136221	F(2,12)=6.28	R3	5	5	5	37.38	55.15	59.21	0.3817	0.2094	0.483	0.463	0.4054	0.4696	0.5854	0.5167	0.5455	0.6471	0.7368	0.4611	0.5415	0.62	0.5702	5924	-	35521163-35522207	79499	-	5'	FXYD3	35606732-35615227	17.77	21.83	-4.06
19	36247849	36247972	124	13	0.00434456	F(2,12)=8.85	R2	5	5	5	13.59	24.75	14.03	0.1158	0.0808	0.1806	0.1801	0.1774	0.2256	0.1813	0.2813	0.311	0.2111	0.1499	0.1115	0.1219	0.1679	0.1523	-80	-	36246329-36247982	11	CpGI_core	3'	HSPB6	36245470-36247930	11.16	0.44	10.72
19	36249868	36250044	177	12	0.00795579	F(2,12)=7.43	R2	5	5	5	75.81	86.87	86.14	0.7015	0.7181	0.801	0.7525	0.8373	0.9085	0.781	0.8974	0.9014	0.8278	0.8851	0.8827	0.8412	0.8641	0.8408	1939	-	36246329-36247982	-2061	CpGI_shoreshelf	3'	HSPB6	36245470-36247930	11.06	10.33	0.73
19	38696965	38697121	157	6	0.00496201	F(2,12)=8.53	R1	5	5	5	91.17	78.06	86.72	0.9704	0.8394	0.8961	0.8929	0.9913	0.6923	0.8036	0.7368	0.7733	0.8675	0.9029	0.8827	0.8228	0.8493	0.8627	-299259	on_exon	38397004-38398285	299962	-	5'	SIPA1L3	38397861-38699012	-13.11	-4.45	-8.66
19	42574052	42574166	115	2	0.00861239	F(2,12)=7.25	R2	5	5	5	10.37	26.67	18.39	0.1571	0.0517	0.1667	0.0909	0.06	0.2439	0.2222	0.2128	0.3137	0.32	0.1356	0.2353	0.0682	0.25	0.2667	-1301	on_intron	42502731-42503498	71322	-	5'	ZNF574	42572864-42585717	16.3	8.02	8.28
19	47258676	47258809	134	7	0.000743424	F(2,12)=13.93	R2	5	5	5	65.62	79.83	74.81	0.5977	0.6983	0.7073	0.5867	0.6688	0.7206	0.7808	0.8333	0.837	0.8173	0.7457	0.7391	0.7261	0.7805	0.7632	-9505	on_exon	47248750-47249948	9927	-	5'	FKRP	47249303-47261832	14.21	9.19	5.02
19	48625551	48625729	179	5	0.0448446	F(2,12)=4.07	R2	5	5	5	28.09	46.03	37.48	0.354	0.2	0.322	0.299	0.1833	0.2857	0.4638	0.4174	0.6154	0.4874	0.4945	0.4836	0.3311	0.28	0.2941	-48049	on_intron	48673330-48674135	48407	-	3'	LIG1	48618703-48673601	17.94	9.39	8.55
19	51966522	51966687	166	6	0.0469177	F(2,12)=3.99	R2	5	5	5	61.72	75	62.36	0.6458	0.658	0.6423	0.6288	0.4583	0.8871	0.76	0.7054	0.7787	0.686	0.6279	0.6583	0.5256	0.8193	0.6211	4815	-	52097253-52098000	131314	-	3'	SIGLEC8	51954101-51961708	13.28	0.64	12.64
19	55781686	55781804	119	4	0.0286879	F(2,12)=4.84	R2	5	5	5	75.61	91.88	85.3	0.6752	0.7344	0.902	0.7627	0.8364	0.9333	0.92	0.9783	0.9079	0.8816	0.7698	0.8654	0.8636	1	0.8537	-10064	on_intron	55791275-55791818	10015	-	3'	HSPBP1	55773592-55791751	16.27	9.69	6.58
19	56633159	56633361	203	4	0.0152877	F(2,12)=6.04	R1	5	5	5	35.21	25	30.89	0.3467	0.4038	0.3563	0.2692	0.3407	0.2045	0.2807	0.2577	0.2727	0.2667	0.3011	0.2545	0.3025	0.3443	0.3519	511	-	56631772-56633076	-284	CpGI_shore	3'	ZNF787	56598732-56632649	-10.21	-4.32	-5.89
20	3732943	3733092	150	6	0.0234046	F(2,12)=5.22	R2	5	5	5	43.36	61.64	27.72	0.4896	0.4316	0.42	0.3772	0.4769	0.5263	0.5714	0.8627	0.4386	0.5676	0.6058	0.1111	0.1079	0.3607	0.2	-19777	on_exon	3662311-3663187	70633	-	5'	HSPA12B	3713314-3733758	18.28	-15.64	33.92
20	26188828	26188907	80	12	0.011697	F(2,12)=6.59	R3	5	5	5	25.6	15.02	26.48	0.2712	0.3157	0.2031	0.1525	0.2658	0.1727	0.1101	0.1651	0.1265	0.1615	0.3272	0.1995	0.214	0.3313	0.2464	340043	-	25848535-25849003	-339903	-	3'	FAM182B	25744102-25848786	-10.58	0.88	-11.46
20	26190050	26190117	68	6	0.0183725	F(2,12)=5.68	R3	5	5	5	29.81	19.61	30.65	0.3041	0.3593	0.292	0.1677	0.3136	0.1848	0.1491	0.2578	0.1648	0.1369	0.3893	0.2022	0.2872	0.3625	0.2981	341265	-	25848535-25849003	-341113	-	3'	FAM182B	25744102-25848786	-10.2	0.84	-11.04
20	35170171	35170286	116	3	0.0281047	F(2,12)=4.88	R2	5	5	5	61.18	74.41	72.78	0.6825	0.5169	0.5909	0.6538	0.6486	0.7317	0.7143	0.7024	0.8077	0.8148	0.7419	0.8955	0.6262	0.7049	0.7209	-398	on_intron	35169190-35170087	982	CpGI_shore	5'	MYL9	35169887-35178228	13.23	11.6	1.63
20	44364703	44364837	135	8	0.0398644	F(2,12)=4.27	R2	5	5	5	81.87	94.19	84.42	0.8061	0.7778	0.775	0.8571	0.9111	0.9048	0.9625	0.9652	0.9714	0.8889	0.973	0.8358	0.8723	0.7557	0.7405	31046	-	44440947-44441655	76819	-	3'	WFDC10B	44313292-44333658	12.32	2.55	9.77
20	49158121	49158300	180	5	0.0382663	F(2,12)=4.34	R2	5	5	5	16.38	33.15	21.29	0.1765	0.1091	0.2195	0.2212	0.0408	0.2857	0.1905	0.3571	0.4	0.4304	0.2338	0.2405	0.0566	0.3636	0.2791	-31408	on_intron	49126618-49127435	31504	-	5'	PTPN1	49126891-49201299	16.77	4.91	11.86
20	55423597	55423744	148	4	0.0191129	F(2,12)=5.60	R1	5	5	5	66.29	53.61	61.97	0.7121	0.6848	0.6491	0.6506	0.5962	0.5714	0.4706	0.4624	0.6222	0.5932	0.5897	0.6852	0.625	0.5738	0.6528	322617	-	55200280-55206789	-216954	-	3'	GCNT7	55066548-55100981	-12.68	-4.32	-8.36
20	56010927	56011137	211	7	0.0484182	F(2,12)=3.94	R2	5	5	5	39.27	53.81	34.51	0.2385	0.4571	0.3846	0.4184	0.4933	0.6452	0.4531	0.5663	0.4103	0.6064	0.4186	0.2812	0.2395	0.5263	0.33	76050	-	55964250-55967046	-44090	-	3'	MTRNR2L3	55933496-55934878	14.54	-4.76	19.3
20	56055747	56055876	130	3	0.0143897	F(2,12)=6.17	R2	5	5	5	20.33	30.35	17.94	0.241	0.1935	0.1897	0.1552	0.2308	0.3191	0.3333	0.3069	0.3067	0.2692	0.1418	0.1892	0.1067	0.2917	0.2879	75385	-	55982632-55983074	73116	-	5'	PCK1	56131260-56141513	10.02	-2.39	12.41
20	57429880	57430077	198	24	0.0397645	F(2,12)=4.27	R2	5	5	5	34.56	51.89	42.74	0.212	0.4325	0.4842	0.2383	0.2752	0.3835	0.4669	0.6351	0.5363	0.5351	0.3107	0.5089	0.474	0.3987	0.4213	-15303	on_intron	57267528-57268420	162353	-	5'	GNAS	57414773-57486247	17.33	8.18	9.15
20	57581333	57581441	109	6	0.000755987	F(2,12)=13.88	R2	5	5	5	54.22	75.45	72.47	0.5732	0.5988	0.4701	0.5106	0.546	0.7158	0.6883	0.7611	0.7537	0.8537	0.7874	0.6798	0.7485	0.6082	0.8475	-968	intron_exon_boundary	57581903-57582595	1155	CpGI_shore	3'	CTSZ	57570240-57582302	21.23	18.25	2.98
20	60052103	60052281	179	6	0.0291607	F(2,12)=4.81	R1	5	5	5	73.5	60.47	65.99	0.7213	0.7805	0.7849	0.6049	0.7551	0.5714	0.7209	0.5211	0.6324	0.5632	0.7054	0.6782	0.6262	0.65	0.6207	-224721	on_intron	59826978-59828978	225126	-	5'	CDH4	59827559-60512307	-13.03	-7.51	-5.52
20	60960803	60960962	160	5	0.00802732	F(2,12)=7.41	R2	5	5	5	24.81	35.7	32.21	0.2164	0.2454	0.3162	0.2273	0.2308	0.378	0.3194	0.4234	0.2949	0.3803	0.256	0.3667	0.3422	0.3857	0.3077	1144	-	60961571-60962753	-767	CpGI_shore	5'	RPS21	60962105-60963576	10.89	7.4	3.49
20	61044915	61045096	182	9	0.0132883	F(2,12)=6.33	R1	5	5	5	77.61	63.34	69.97	0.8161	0.8083	0.7257	0.7731	0.7092	0.6905	0.625	0.6634	0.5181	0.6566	0.6784	0.7963	0.6707	0.6375	0.7485	-6110	on_intron	61049299-61051897	6802	-	3'	GATA5	61038553-61051026	-14.27	-7.64	-6.63
20	61657025	61657188	164	7	0.0114841	F(2,12)=6.63	R2	5	5	5	25.74	39.43	26.52	0.2657	0.2308	0.1789	0.3583	0.2809	0.5143	0.3495	0.3788	0.4016	0.3433	0.2792	0.2614	0.2546	0.3594	0.1818	18639	-	61636172-61639055	-18132	-	3'	BHLHE23	61637331-61638387	13.69	0.78	12.91
20	62034458	62034579	122	4	0.012831	F(2,12)=6.40	R3	5	5	5	64.29	75	78.27	0.5778	0.6184	0.7353	0.6667	0.6585	0.8033	0.775	0.8082	0.6383	0.6744	0.8028	0.8243	0.7797	0.7742	0.7375	24706	-	62031418-62032423	-2155	CpGI_shelf	3'	CHRNA4	61974665-62009753	10.71	13.98	-3.27
21	9825467	9825513	47	6	0.00702911	F(2,12)=7.71	R1	5	5	5	37.72	21.72	37.7	0.3907	0.4753	0.3163	0.2259	0.4117	0.2412	0.1705	0.2487	0.1717	0.2266	0.4497	0.285	0.3278	0.4464	0.3555	355656	-	10163829-10164315	-338361	-	5'	CR381653.1	10181168-10182885	-16	-0.02	-15.98
21	9825612	9825651	40	5	0.00357197	F(2,12)=9.35	R3	5	5	5	28.88	17.39	33.92	0.2629	0.3668	0.2404	0.1715	0.3382	0.1888	0.1119	0.2005	0.1477	0.1826	0.3933	0.235	0.3591	0.3675	0.3051	355518	-	10163829-10164315	-338216	-	5'	CR381653.1	10181168-10182885	-11.49	5.04	-16.53
21	9825828	9825880	53	10	0.00355631	F(2,12)=9.36	R3	5	5	5	31.76	18.79	34.44	0.3223	0.3777	0.23	0.17	0.3927	0.208	0.147	0.2144	0.116	0.2143	0.3582	0.3412	0.3057	0.3777	0.3612	355289	-	10163829-10164315	-338000	-	5'	CR381653.1	10181168-10182885	-12.97	2.68	-15.65
21	9825944	9825994	51	9	0.00746413	F(2,12)=7.57	R3	5	5	5	32.29	20.01	34.49	0.3277	0.3777	0.2159	0.2044	0.3904	0.1845	0.1583	0.2389	0.1579	0.2137	0.4264	0.2944	0.3152	0.4574	0.3082	355175	-	10163829-10164315	-337884	-	5'	CR381653.1	10181168-10182885	-12.28	2.2	-14.48
21	9826146	9826225	80	20	0.0117698	F(2,12)=6.58	R3	5	5	5	26.8	15.93	28.68	0.275	0.3321	0.2276	0.1618	0.289	0.1724	0.1287	0.1891	0.133	0.1546	0.3532	0.2027	0.2281	0.356	0.2582	354944	-	10163829-10164315	-337682	-	5'	CR381653.1	10181168-10182885	-10.87	1.88	-12.75
21	9826239	9826286	48	8	0.019347	F(2,12)=5.58	R3	5	5	5	29.5	17.73	31.63	0.3196	0.365	0.2382	0.1617	0.3155	0.1842	0.141	0.2117	0.1496	0.1758	0.3993	0.2322	0.2429	0.407	0.281	354883	-	10163829-10164315	-337589	-	5'	CR381653.1	10181168-10182885	-11.77	2.13	-13.9
21	9826840	9826933	94	21	0.010376	F(2,12)=6.85	R1	5	5	5	34.48	21.62	26.12	0.3322	0.3247	0.3273	0.2726	0.4274	0.2092	0.1701	0.249	0.2067	0.2375	0.3379	0.1996	0.1854	0.2978	0.2801	354236	-	10163829-10164315	-336988	-	5'	CR381653.1	10181168-10182885	-12.86	-8.36	-4.5
21	9827077	9827242	166	10	0.0113092	F(2,12)=6.66	R1	5	5	5	27.55	14.68	27.53	0.2938	0.3372	0.1892	0.1536	0.3093	0.1662	0.1207	0.1778	0.1115	0.1368	0.3297	0.1981	0.2413	0.3195	0.2365	353927	-	10163829-10164315	-336751	-	5'	CR381653.1	10181168-10182885	-12.87	-0.02	-12.85
21	9827282	9827433	152	17	0.0142731	F(2,12)=6.18	R1	5	5	5	29.97	15.36	28.59	0.3316	0.3597	0.2146	0.1606	0.3171	0.1592	0.1181	0.1849	0.1268	0.1572	0.353	0.1955	0.2493	0.3525	0.2334	353736	-	10163829-10164315	-336546	-	5'	CR381653.1	10181168-10182885	-14.61	-1.38	-13.23
21	9827434	9827506	73	5	0.0146819	F(2,12)=6.13	R1	5	5	5	30.58	17.48	30.2	0.3163	0.388	0.2251	0.1671	0.3294	0.1959	0.1381	0.21	0.1395	0.1543	0.3711	0.2131	0.2793	0.3585	0.2842	353663	-	10163829-10164315	-336394	-	5'	CR381653.1	10181168-10182885	-13.1	-0.38	-12.72
21	44830416	44830575	160	6	0.00500501	F(2,12)=8.51	R2	5	5	5	4.61	17.42	7.33	0.0633	0.0427	0.0303	0	0.0825	0.1475	0.1	0.2892	0.1694	0.137	0.0614	0.0849	0.0219	0.0994	0.1111	248030	-	44592720-44593643	-236931	-	3'	AP001631.10	44579176-44582387	12.81	2.72	10.09
21	44869720	44869856	137	3	0.0441125	F(2,12)=4.09	R1	5	5	5	43.49	24.66	39.91	0.4722	0.4688	0.4118	0.4531	0.25	0.1842	0.3871	0.3465	0.1481	0.1228	0.4019	0.4706	0.5056	0.2603	0.3293	22713	-	44845833-44847921	-21934	-	3'	SIK1	44834395-44847008	-18.83	-3.58	-15.25
21	44872053	44872228	176	5	0.0480946	F(2,12)=3.95	R1	5	5	5	95.03	84.31	91.34	0.9529	0.9683	0.9394	0.8966	0.9652	0.9556	0.8983	0.8	0.7917	0.7885	0.9312	0.9351	0.9286	0.8182	0.9437	25046	-	44845833-44847921	-24306	-	3'	SIK1	44834395-44847008	-10.72	-3.69	-7.03
21	46714776	46714890	115	4	0.0404039	F(2,12)=4.24	R2	5	5	5	37.17	68.68	50.94	0.3908	0.3355	0.3906	0.4098	0.374	0.6458	0.6458	0.825	0.4286	0.825	0.5638	0.431	0.2841	0.8481	0.7302	6964	-	46706692-46708751	-6138	-	3'	POFUT2	46683843-46707813	31.51	13.77	17.74
22	19608356	19608521	166	5	0.0016336	F(2,12)=11.48	R2	5	5	5	74.58	91.39	85.1	0.5862	0.7879	0.7429	0.75	0.8409	0.9219	0.9231	0.8796	0.8939	0.9714	0.8492	0.8421	0.8609	0.8462	0.8519	93289	-	19701515-19702469	93949	-	3'	CLDN5	19510547-19515068	16.81	10.52	6.29
22	19608584	19608751	168	4	0.0361149	F(2,12)=4.44	R2	5	5	5	59.58	78.86	71.71	0.3868	0.6382	0.5526	0.7143	0.7419	0.831	0.7273	0.7284	0.9149	0.7885	0.7358	0.6353	0.7984	0.6571	0.6986	93517	-	19701515-19702469	93719	-	3'	CLDN5	19510547-19515068	19.28	12.13	7.15
22	20748935	20749142	208	4	0.014329	F(2,12)=6.17	R2	5	5	5	18.25	32.23	20.73	0.2184	0.2255	0.1163	0.1607	0.1724	0.1944	0.3333	0.3333	0.4051	0.2553	0.2478	0.1429	0.2419	0.1081	0.1765	-736	exon_intron_boundary	20746650-20748811	2286	CpGI_shore	5'	ZNF74	20748405-20762745	13.98	2.48	11.5
22	21731931	21732111	181	4	0.00188876	F(2,12)=11.07	R1	5	5	5	93.16	71.06	90.98	0.9077	0.9459	0.8382	0.9492	0.9891	0.5846	0.6852	0.8025	0.697	0.747	0.9767	0.8947	0.9595	0.728	0.9583	5553	-	21714634-21715811	17298	-	5'	RIMBP3B	21737663-21743767	-22.1	-2.18	-19.92
22	26966161	26966306	146	5	0.0197154	F(2,12)=5.54	R2	5	5	5	23.33	46.91	28.83	0.2177	0.2303	0.1791	0.3592	0.1408	0.553	0.4118	0.3945	0.4773	0.4722	0.2541	0.3737	0.0874	0.5351	0.3659	-26519	on_intron	27053082-27053629	87324	-	3'	TPST2	26921458-26992681	23.58	5.5	18.08
22	29605142	29605240	99	3	0.0270629	F(2,12)=4.95	R2	5	5	5	16.43	33.77	27.03	0.06	0.1786	0.2222	0.2162	0.1892	0.3929	0.303	0.3194	0.3125	0.3429	0.2373	0.1915	0.119	0.35	0.4118	-3399	on_intron	29601482-29602291	3661	CpGI_shelf	5'	EMID1	29601840-29655586	17.34	10.6	6.74
22	31485002	31485116	115	1	0.0447432	F(2,12)=4.07	R1	5	5	5	98.9	87.14	92	1	1	1	1	0.9412	1	0.8182	0.8235	0.8235	0.9091	0.9545	0.9524	0.8182	1	0.8947	-25024	on_intron	31422399-31423823	62604	-	5'	SMTN	31460091-31500610	-11.76	-6.9	-4.86
22	36775773	36775907	135	3	0.0453671	F(2,12)=4.05	R1	5	5	5	57.68	34.89	40.7	0.5476	0.5806	0.5781	0.5357	0.6667	0.5254	0.4286	0.4043	0.1481	0.2361	0.4123	0.413	0.6804	0.2947	0.2476	-8289	on_intron	36782966-36784492	8586	-	3'	MYH9	36677323-36784063	-22.79	-16.98	-5.81
22	37332906	37333004	99	2	0.0453029	F(2,12)=4.05	R2	5	5	5	16.4	32.34	21.67	0.1714	0.0784	0.1481	0.2174	0.2333	0.32	0.3	0.2857	0.3421	0.375	0.2632	0.2963	0.0357	0.2581	0.3929	-23333	on_intron	37212770-37213467	120137	-	5'	CSF2RB	37309670-37336491	15.94	5.27	10.67
22	37414751	37414899	149	6	0.0499032	F(2,12)=3.89	R2	5	5	5	22.79	37.16	26.33	0.3388	0.1123	0.2095	0.2444	0.2422	0.3684	0.2342	0.4472	0.3861	0.404	0.3537	0.2183	0.1436	0.3008	0.3066	-929	on_exon	37414320-37416111	1213	CpGI_core	3'	TST	37406900-37415681	14.37	3.54	10.83
22	37691796	37691916	121	3	0.0132114	F(2,12)=6.34	R1	5	5	5	71.58	57.23	58.76	0.7255	0.6774	0.7812	0.6842	0.7174	0.4638	0.6491	0.6848	0.5686	0.4286	0.6077	0.5882	0.6512	0.5152	0.507	-13847	on_intron	37603002-37603753	88795	-	5'	CYTH4	37678068-37711389	-14.35	-12.82	-1.53
22	39626352	39626501	150	3	0.0343895	F(2,12)=4.52	R2	5	5	5	5.3	20.11	11.37	0.0385	0.0497	0.0617	0.0725	0.0532	0.117	0.1034	0.3077	0.2373	0.2254	0.0534	0.2283	0.0846	0.0404	0.2388	-14403	on_intron	39638038-39640966	14466	-	3'	PDGFB	39619364-39640756	14.81	6.07	8.74
22	40330686	40330799	114	4	0.0435602	F(2,12)=4.12	R1	5	5	5	84.16	71.39	83.27	0.8765	0.8372	0.8701	0.7838	0.8387	0.6667	0.8333	0.7959	0.5833	0.697	0.7945	0.8542	0.9173	0.7143	0.8529	-33712	on_intron	40081520-40082555	249167	-	5'	GRAP2	40297086-40369725	-12.77	-0.89	-11.88
22	41776634	41776788	155	8	0.0264252	F(2,12)=4.99	R3	5	5	5	71	82.09	83.21	0.5772	0.8178	0.6464	0.7931	0.6758	0.7111	0.8364	0.8376	0.887	0.8492	0.8638	0.9	0.7593	0.8525	0.8333	-13450	on_intron	41726933-41727432	49702	-	5'	TEF	41763337-41795330	11.09	12.21	-1.12
22	43098309	43098439	131	6	0.0416295	F(2,12)=4.19	R2	5	5	5	76.51	88.45	86.48	0.7959	0.8203	0.7838	0.6094	0.7347	0.8727	0.9697	0.8774	0.9792	0.7255	0.9244	0.9	0.8467	0.8142	0.8462	-18994	on_intron	43146531-43147126	48688	-	3'	A4GALT	43088127-43117304	11.94	9.97	1.97
22	45221925	45222069	145	3	0.00305958	F(2,12)=9.75	R3	5	5	5	71.7	82.61	84.69	0.6735	0.7692	0.6471	0.7442	0.7049	0.9143	0.8621	0.8209	0.7381	0.8235	0.8947	0.881	0.8158	0.8148	0.8	-123955	on_intron	45097756-45098908	124170	-	5'	PRR5-ARHGAP8	45098113-45258586	10.91	12.99	-2.08
22	46504610	46504763	154	5	0.0263505	F(2,12)=5.00	R1	5	5	5	83.92	72.4	80.53	0.8095	0.8173	0.8095	0.9368	0.8289	0.679	0.6154	0.7925	0.7442	0.7206	0.8814	0.8493	0.8293	0.7159	0.7209	-55013	on_intron	46449461-46450115	55150	-	5'	MIR4763	46449749-46509808	-11.52	-3.39	-8.13
22	47170473	47170624	152	6	0.000537872	F(2,12)=15.04	R2	5	5	5	23.4	41.14	29.38	0.3016	0.2324	0.0921	0.2688	0.2268	0.402	0.3889	0.3846	0.4239	0.4565	0.3077	0.2871	0.2281	0.3415	0.2766	36316	-	47133520-47134583	-36040	-	3'	CERK	47080308-47134158	17.74	5.98	11.76
22	48830239	48830374	136	3	0.042642	F(2,12)=4.15	R3	5	5	5	76.59	60.92	84.27	0.7869	0.7624	0.6471	0.9123	0.7458	0.7333	0.6471	0.678	0.322	0.5686	0.9041	0.8857	0.9143	0.6866	0.6667	54899	-	48884885-48887043	-54645	-	5'	FAM19A5	48885272-49246724	-15.67	7.68	-23.35
X	695281	695415	135	6	0.0386884	F(2,12)=4.32	R2	5	5	5	52.99	65.45	54.49	0.479	0.5095	0.5369	0.6222	0.4944	0.5586	0.6627	0.787	0.6304	0.6196	0.6644	0.5565	0.5155	0.4843	0.4881	347592	-	346967-348202	-347212	-	3'	PPP2R3B	294698-347690	12.46	1.5	10.96
X	108297771	108297824	54	6	0.0210277	F(2,12)=5.42	R3	5	5	5	27.56	16.09	28.72	0.2924	0.3345	0.2003	0.1547	0.2993	0.175	0.1298	0.1728	0.1329	0.1791	0.3487	0.2085	0.236	0.4028	0.2541	318121	-	107978211-107980145	-317678	-	3'	IRS4	107975712-107979651	-11.47	1.16	-12.63
X	155104303	155104422	120	10	0.0110475	F(2,12)=6.71	R2	5	5	5	25.46	35.99	35.74	0.2117	0.2706	0.2073	0.316	0.2483	0.3308	0.3723	0.343	0.3092	0.4773	0.3871	0.4316	0.3063	0.4085	0.3	6535	-	154842113-154842719	262191	-	5'	VAMP7	155110956-155173433	10.53	10.28	0.25
Y	13329038	13329159	122	8	0.0198706	F(2,12)=5.53	R2	5	5	5	46.42	58.7	53.55	0.4278	0.4792	0.4676	0.5414	0.3585	0.631	0.5586	0.5646	0.5873	0.6	0.5643	0.6357	0.4649	0.5926	0.4417	1484002	-	14649051-14649669	-1320012	-	5'	USP9Y	14813160-14972764	12.28	7.13	5.15

## Sheet: Table S4
Table S4: Differentially Methylated Fragments (P<0.05, >10% methylation difference between HC and ME)
Chr	Start	End	Len	CpGs	Pr	Test	Meth	Control_count	LongCovid_count	ME_count	Controls_meth	LongCovid_meth	ME_meth	C010	C018	C037	C038	C039	LC01	LC02	LC03	LC04	LC05	ME007	ME027	ME028	ME029	ME030	Enddist	Overlap	CpGIs_range	CpGIs_dist	CpGI_relation	Strand	GeneID	GeneRange	Difference_LCHC	Difference_MEHC	Difference_LCME
1	1580278	1580391	114	6	0.0452123	F(2,12)=4.05	R3	5	5	5	68.14	84.69	86.02	0.5636	0.7511	0.6977	0.5673	0.8372	0.916	0.7473	0.9006	0.7522	0.8647	0.9498	0.7622	0.767	0.9704	0.7917	44803	-	1534332-1536136	-44254	-	3'	RP11-345P4.5	1533392-1535476	16.55	17.88	-1.33
1	2305696	2305835	140	1	0.041401	F(2,12)=4.20	R2	5	5	5	93.62	96.25	83.52	0.8261	0.96	1	0.9474	1	1	0.9091	0.9444	1	0.95	1	0.8333	0.7391	0.7273	0.8462	17433	-	2322482-2323764	-16785	-	5'	RER1	2323267-2335190	2.63	-10.1	12.73
1	2995375	2995569	195	6	0.0239115	F(2,12)=5.18	R3	5	5	5	17.84	27.17	30.28	0.1477	0.1796	0.1864	0.2083	0.1654	0.2843	0.2432	0.1942	0.2612	0.3789	0.3464	0.2091	0.3237	0.3871	0.2174	-9836	on_intron	2983926-2987962	11450	-	5'	PRDM16	2985732-3355185	9.33	12.44	-3.11
1	3574774	3574939	166	6	0.0152702	F(2,12)=6.05	R2	5	5	5	62.15	66.82	50.61	0.6396	0.6995	0.4932	0.5455	0.5859	0.6774	0.6429	0.6452	0.6029	0.7714	0.5758	0.4328	0.4533	0.4756	0.5978	5450	-	3566345-3569636	-5302	-	3'	WRAP73	3547331-3569325	4.67	-11.54	16.21
1	3634966	3635099	134	8	0.00314986	F(2,12)=9.67	R1	5	5	5	79.83	79.21	68.89	0.8033	0.7962	0.81	0.7387	0.8413	0.8353	0.7391	0.8121	0.7537	0.8095	0.6215	0.6825	0.6936	0.7	0.7584	-66014	on_intron	3566345-3569636	68622	-	5'	TP73	3569084-3652765	-0.62	-10.94	10.32
1	4005441	4005539	99	1	0.0304815	F(2,12)=4.74	R1	5	5	5	38	24.73	27	0.375	0.3571	0.45	0.36	0.36	0.1875	0.3889	0.1538	0.2308	0.3	0.2308	0.2308	0.3824	0.25	0.1333	188585	-	3816357-3818084	-187454	-	3'	C1orf174	3805689-3816857	-13.27	-11	-2.27
1	4142129	4142284	156	6	0.0377172	F(2,12)=4.36	R3	5	5	5	72.5	81.95	82.64	0.6364	0.869	0.5976	0.619	0.7838	0.8041	0.8551	0.8387	0.8261	0.7805	0.758	0.8317	0.84	0.8235	0.9367	325273	-	3816357-3818084	-324199	-	3'	C1orf174	3805689-3816857	9.45	10.14	-0.69
1	9637881	9638072	192	4	0.025655	F(2,12)=5.05	R1	5	5	5	99.12	93.47	80.95	1	0.9848	1	0.98	1	1	1	0.875	1	0.8889	0.75	0.8333	0.7119	0.9524	0.9697	-38530	on_intron	9599351-9600444	38531	-	5'	SLC25A33	9599541-9642831	-5.65	-18.17	12.52
1	19110747	19110909	163	9	0.0242717	F(2,12)=5.15	R1	5	5	5	69.99	53.33	34.61	0.8176	0.6842	0.8056	0.441	0.799	0.6983	0.255	0.4549	0.8433	0.5276	0.4636	0.2131	0.3673	0.2074	0.4967	467125	-	19577885-19578992	-467137	-	5'	MRTO4	19578033-19586622	-16.66	-35.38	18.72
1	24229150	24229250	101	13	0.004025	F(2,12)=9.04	R2	5	5	5	34.51	59.49	49.83	0.2724	0.3346	0.3968	0.371	0.3187	0.5625	0.4771	0.6686	0.631	0.5508	0.4676	0.5586	0.34	0.55	0.7099	-56398	on_intron	24285538-24286701	57452	-	3'	CNR2	24197016-24285549	24.98	15.32	9.66
1	25711178	25711276	99	3	0.0016402	F(2,12)=11.47	R1	5	5	5	85.58	80.85	73.49	0.8	0.8627	0.8421	0.8333	0.9167	0.7857	0.875	0.8333	0.8222	0.7436	0.75	0.7556	0.7333	0.7059	0.7167	-45504	on_intron	25756421-25758115	46840	-	3'	RHCE	25688741-25756683	-4.73	-12.09	7.36
1	39940138	39940288	151	5	0.0200166	F(2,12)=5.51	R1	5	5	5	84.27	72.84	68.94	0.9651	0.8125	0.8667	0.7368	0.7912	0.8302	0.7317	0.6594	0.7872	0.6562	0.6714	0.7465	0.6825	0.6829	0.6863	-393299	on_intron	39546640-39547959	393499	-	5'	MACF1	39546988-39952789	-11.43	-15.33	3.9
1	40550534	40550687	154	7	0.0282269	F(2,12)=4.87	R3	5	5	5	26.57	32.78	44.25	0.3017	0.3036	0.4554	0.123	0.2295	0.4053	0.2603	0.3704	0.2624	0.2795	0.3844	0.4303	0.4404	0.4257	0.5806	-12840	on_intron	40598509-40599209	48523	-	3'	PPT1	40538379-40563375	6.21	17.68	-11.47
1	59090260	59090360	101	7	0.0485715	F(2,12)=3.93	R3	5	5	5	56.48	68.87	79.32	0.5714	0.6115	0.7961	0.4316	0.4815	0.6627	0.4127	0.8261	0.7458	0.6339	0.7972	0.9431	0.7277	0.8049	0.7561	47095	-	59041758-59043295	-47064	-	3'	TACSTD2	59041099-59043166	12.39	22.84	-10.45
1	90074598	90074699	102	4	0.0063747	F(2,12)=7.93	R1	5	5	5	68.42	32.02	52.69	0.5294	0.7071	0.6739	0.5882	0.8947	0.4493	0.3939	0.1795	0.2647	0.359	0.5778	0.3514	0.7156	0.3934	0.3393	23933	-	90098231-90099292	-23632	-	5'	LRRC8C	90098631-90398809	-36.4	-15.73	-20.67
1	112517364	112517558	195	1	0.0358288	F(2,12)=4.45	R2	5	5	5	51.4	71.64	68	0.5	0.5455	0.2941	0.4615	0.7	0.7143	0.7692	0.6667	0.7	0.75	0.6667	0.6875	0.7692	0.4211	0.7778	-14412	on_intron	112531560-112533773	16216	-	3'	KCND3	112313284-112531777	20.24	16.6	3.64
1	147190323	147190431	109	1	0.0200422	F(2,12)=5.51	R2	5	5	5	17.27	38.3	28.87	0.1053	0.25	0.2778	0.0556	0.1053	0.4118	0.3333	0.2963	0.5	0.3571	0.2051	0.2727	0.2245	0.5	0.5	47706	-	147141843-147142918	-47512	-	3'	ACP6	147119170-147142618	21.03	11.6	9.43
1	202821685	202821826	142	3	0.0277635	F(2,12)=4.90	R3	5	5	5	11.93	16.25	22.95	0.0625	0.1061	0.1373	0.1452	0.1379	0.25	0.1429	0.1571	0.1698	0.0816	0.2958	0.1852	0.2627	0.1471	0.2182	43088	-	202779791-202780684	-41141	-	3'	KDM5B	202696526-202778598	4.32	11.02	-6.7
1	219588839	219589004	166	1	0.0169582	F(2,12)=5.84	R3	5	5	5	85.06	95.08	96.74	0.75	0.8333	0.7857	0.8421	1	1	1	0.875	0.9167	1	0.9231	1	0.9655	1	1	678441	-	220267315-220267934	-678475	-	5'	IARS2	220267444-220321380	10.02	11.68	-1.66
1	226821736	226821914	179	3	0.0071285	F(2,12)=7.68	R1	5	5	5	43.17	31.03	30.03	0.4583	0.4324	0.4756	0.4583	0.3506	0.4	0.2895	0.2927	0.325	0.25	0.3968	0.3091	0.3415	0.2235	0.2414	-105287	on_exon	227058046-227058906	236993	-	3'	ITPKB	226819391-226927024	-12.14	-13.14	1
1	245851466	245851609	144	11	0.0010404	F(2,12)=12.85	R1	5	5	5	39.06	20.05	20.4	0.3852	0.457	0.355	0.4437	0.3141	0.16	0.325	0.1407	0.2162	0.2081	0.2022	0.1607	0.2991	0.2234	0.1164	-533321	on_exon	245316548-245320247	534919	-	5'	KIF26B	245318287-245866428	-19.01	-18.66	-0.35
2	23557449	23557597	149	2	0.0320745	F(2,12)=4.64	R3	5	5	5	64.62	75.47	78.68	0.56	0.7333	0.7027	0.5294	0.7241	0.6552	0.7568	0.7273	0.871	0.7586	0.8095	0.7895	0.7647	0.75	0.8158	50492	-	23607730-23610124	-50280	-	5'	KLHL29	23608088-23931481	10.85	14.06	-3.21
2	25384197	25384306	110	10	0.0332952	F(2,12)=4.58	R3	5	5	5	25.97	22.68	39.44	0.2486	0.2935	0.1935	0.2821	0.2424	0.3803	0.2517	0.1497	0.0732	0.2583	0.5628	0.3409	0.3305	0.3926	0.3143	-7574	on_exon	25390735-25391875	7570	-	3'	POMC	25383722-25391772	-3.29	13.47	-16.76
2	25527512	25527646	135	5	0.0229448	F(2,12)=5.26	R2	5	5	5	72.93	85.71	83.29	0.5741	0.7559	0.764	0.6935	0.7821	0.8704	0.8056	0.8421	0.8085	0.9565	0.896	0.8148	0.7097	0.8704	0.873	-37946	on_intron	25563310-25565604	37959	-	3'	DNMT3A	25455845-25565459	12.78	10.36	2.42
2	31806624	31806780	157	13	0.0283684	F(2,12)=4.86	R3	5	5	5	47.81	58.55	65.06	0.3929	0.4536	0.4357	0.6951	0.3588	0.6842	0.5542	0.5938	0.4964	0.5912	0.76	0.6792	0.5435	0.6524	0.6507	169044	-	31805294-31806403	-376	CpGI_shore	3'	XDH	31557187-31637581	10.74	17.25	-6.51
2	64487501	64487678	178	3	0.0378866	F(2,12)=4.35	R2	5	5	5	53.58	82.27	79.6	0.5821	0.3448	0.4848	0.5213	0.8962	0.86	0.5441	0.9383	0.9655	0.8095	0.7143	0.9434	0.7154	0.9388	0.9487	115914	-	64370889-64371811	-115866	-	3'	PELI1	64319786-64371588	28.69	26.02	2.67
2	84102479	84102676	198	3	0.0343209	F(2,12)=4.53	R3	5	5	5	63.37	75.85	80	0.45	0.7736	0.6809	0.6667	0.6316	0.8718	0.6981	0.7193	0.7568	0.78	0.8475	0.8776	0.6825	0.871	0.7708	640904	-	84686006-84686751	-583526	-	5'	DNAH6	84743579-85046713	12.48	16.63	-4.15
2	105374914	105375028	115	6	0.0219124	F(2,12)=5.34	R3	5	5	5	34.89	33.51	47.08	0.313	0.3957	0.4194	0.2787	0.3333	0.3007	0.4507	0.2975	0.4247	0.2986	0.5083	0.4097	0.5369	0.4254	0.4474	96942	-	105468852-105473698	-93937	-	5'	POU3F3	105471969-105476929	-1.38	12.19	-13.57
2	113993046	113993163	118	5	0.0258282	F(2,12)=5.04	R3	5	5	5	46.46	54.33	75.97	0.3333	0.4808	0.5319	0.5089	0.5098	0.75	0.6706	0.6078	0.3056	0.4186	0.814	0.8354	0.8424	0.7909	0.4874	-43480	on_intron	114151348-114153024	159862	-	3'	PAX8	113973574-114036527	7.87	29.51	-21.64
2	121955379	121955533	155	4	0.043443	F(2,12)=4.12	R2	5	5	5	27.07	49.38	39.31	0.3028	0.2687	0.3269	0.2375	0.186	0.55	0.2903	0.6566	0.463	0.4328	0.4455	0.45	0.1618	0.459	0.5612	539147	-	122494109-122494919	-538729	-	5'	TSN	122494679-122525429	22.31	12.24	10.07
2	131009529	131009649	121	8	0.0360121	F(2,12)=4.44	R3	5	5	5	33.44	34.45	54.73	0.2139	0.3673	0.3197	0.5391	0.2793	0.2609	0.3689	0.2	0.3473	0.5955	0.7485	0.7197	0.3268	0.7654	0.4821	53496	-	130955620-130956274	-53374	-	3'	TUBA3E	130949318-130956034	1.01	21.29	-20.28
2	207115137	207115254	118	9	0.0340839	F(2,12)=4.54	R1	5	5	5	51.19	33.76	38.61	0.3879	0.5236	0.4911	0.6371	0.5	0.4088	0.2258	0.4207	0.4194	0.1513	0.412	0.2667	0.4028	0.2946	0.4491	24134	-	207139288-207140031	-24150	-	5'	ZDBF2	207139387-207179148	-17.43	-12.58	-4.85
2	220084204	220084375	172	7	0.0167768	F(2,12)=5.86	R3	5	5	5	66.24	71.22	78.07	0.6774	0.6195	0.7024	0.6768	0.7162	0.75	0.7576	0.6304	0.7595	0.6818	0.8067	0.8824	0.7	0.7681	0.8241	-10234	on_exon	220093973-220094697	10323	-	3'	ATG9A	220074494-220094439	4.98	11.83	-6.85
2	220397258	220397383	126	2	0.0230266	F(2,12)=5.25	R3	5	5	5	71.37	67.5	82.78	0.7778	0.8246	0.6538	0.6111	0.6774	0.6774	0.75	0.5849	0.6486	0.7442	0.8608	0.7619	0.8649	0.75	0.8947	-18490	on_exon	220361463-220363254	35796	-	5'	ACCN4	220378892-220403494	-3.87	11.41	-15.28
2	225394678	225394811	134	5	0.0110777	F(2,12)=6.71	R3	5	5	5	87.82	95.77	97.84	0.8	0.8214	0.9452	0.9518	0.8987	0.98	1	0.9453	0.9231	0.9787	0.9787	0.9583	0.9775	0.9851	1	-55431	on_intron	225449257-225450488	55678	-	3'	CUL3	225334867-225450110	7.95	10.02	-2.07
2	238831475	238831641	167	4	0.0191159	F(2,12)=5.60	R3	5	5	5	45.07	58.79	60.61	0.5195	0.5234	0.3289	0.5139	0.3151	0.5056	0.6809	0.4872	0.6604	0.6598	0.5227	0.6122	0.626	0.5968	0.6818	43829	-	238875132-238876327	-43656	-	5'	UBE2F	238875469-238951236	13.72	15.54	-1.82
2	239047191	239047335	145	5	0.043604	F(2,12)=4.11	R3	5	5	5	49.72	58.07	60.67	0.4911	0.5048	0.5333	0.4718	0.5053	0.5843	0.6731	0.4602	0.6949	0.6056	0.68	0.5887	0.6122	0.5102	0.6404	29	-	238969035-238970012	78157	-	5'	KLHL30	239047363-239061588	8.35	10.95	-2.6
2	240241154	240241261	108	7	0.0144085	F(2,12)=6.16	R3	5	5	5	40.98	54.38	73.14	0.319	0.3594	0.4437	0.4615	0.5031	0.5521	0.2642	0.8051	0.4158	0.3333	0.8639	0.5596	0.9064	0.6496	0.7234	81870	-	240321778-240323919	-80623	-	5'	AC062017.1	240323130-240324058	13.4	32.16	-18.76
3	5069446	5069605	160	5	0.0149461	F(2,12)=6.09	R1	5	5	5	95.75	90.71	83.78	0.9596	0.9565	0.9667	0.9082	1	0.9891	0.9057	0.8317	0.9683	0.8421	0.8707	0.8816	0.7769	0.8605	0.8353	94301	-	5163839-5164540	-94392	-	5'	ARL8B	5163905-5222596	-5.04	-11.97	6.93
3	16092805	16092930	126	4	0.0199443	F(2,12)=5.52	R2	5	5	5	17.7	36.06	28.45	0.2143	0.1591	0.2353	0.1447	0.1685	0.2714	0.2615	0.3286	0.3243	0.5044	0.2581	0.4	0.1898	0.3488	0.3478	123227	-	15900498-15901990	192308	-	5'	GALNTL2	16216156-16273499	18.36	10.75	7.61
3	53117633	53117732	100	3	0.0329748	F(2,12)=4.60	R3	5	5	5	70.65	72.89	83.23	0.6022	0.6275	0.7561	0.814	0.7692	0.6364	0.7105	0.7927	0.6727	0.7538	0.8356	0.9216	0.8353	0.7794	0.7949	72294	-	53164207-53164698	-46573	-	5'	PRKCD	53190025-53226733	2.24	12.58	-10.34
3	71802176	71802280	105	7	0.0158395	F(2,12)=5.97	R3	5	5	5	61.87	66.13	76.2	0.6863	0.5597	0.589	0.6863	0.5556	0.5765	0.58	0.6875	0.7576	0.7381	0.7436	0.8158	0.752	0.7029	0.7895	922	-	71802561-71804209	-384	CpGI_shore	5'	GPR27	71803201-71805647	4.26	14.33	-10.07
3	75707433	75707550	118	6	0.013911	F(2,12)=6.23	R3	5	5	5	7.67	13.14	17.88	0.0492	0.0758	0.128	0.0811	0.0755	0.0645	0.1053	0.166	0.0604	0.2095	0.1751	0.166	0.1926	0.199	0.1504	5932	-	75707624-75708198	-190	CpGI_shore	5'	FRG2C	75713481-75716371	5.47	10.21	-4.74
3	75716998	75717077	80	7	0.0109795	F(2,12)=6.73	R3	5	5	5	31.45	43.45	48.08	0.2654	0.3984	0.2872	0.3741	0.2364	0.4095	0.4569	0.4138	0.3905	0.5647	0.5506	0.4646	0.4963	0.3884	0.3913	1146708	-	74663507-74664121	-1052955	-	3'	CNTN3	74311719-74570291	12	16.63	-4.63
3	99951213	99951309	97	1	0.00451319	F(2,12)=8.76	R3	5	5	5	77.66	84.62	98.82	0.6538	0.8421	0.9091	0.6667	0.8462	0.8333	0.9	0.8824	0.8667	0.7273	1	1	1	0.9375	1	28536	-	99979501-99980038	-28287	-	5'	TBC1D23	99979844-100044095	6.96	21.16	-14.2
3	126945870	126946029	160	4	0.0215164	F(2,12)=5.38	R2	5	5	5	37.6	49.02	11.66	0.4355	0.5733	0.0211	0.3684	0.5	0.7067	0.5647	0.7941	0.3507	0.1786	0.0933	0.113	0.0926	0.1017	0.2121	371038	-	127316928-127317531	-371057	-	5'	MCM2	127317066-127341276	11.42	-25.94	37.36
4	206594	206710	117	14	0.0499736	F(2,12)=3.89	R3	5	5	5	13.76	20.52	27.01	0.1777	0.1627	0.0314	0.0974	0.1888	0.2532	0.1203	0.2037	0.2595	0.1814	0.2416	0.2389	0.1285	0.4089	0.3537	124894	-	330163-332394	-123568	-	5'	ZNF141	331603-378653	6.76	13.25	-6.49
4	828359	828499	141	3	0.0132905	F(2,12)=6.33	R1	5	5	5	88.15	83.59	70.95	0.8	0.9231	0.9077	0.8085	0.9231	0.9032	0.8261	0.7576	0.7727	0.9268	0.7604	0.6667	0.6742	0.5455	0.8269	8374	-	818647-820970	-7528	-	3'	CPLX1	778745-819986	-4.56	-17.2	12.64
4	6344246	6344360	115	5	0.0411273	F(2,12)=4.21	R3	5	5	5	45.79	46.69	66.85	0.4262	0.5225	0.3148	0.5581	0.4231	0.4189	0.6552	0.431	0.4878	0.45	0.6173	0.5263	0.7723	0.8	0.5	-221080	on_intron	6564752-6566215	221856	-	3'	PPP2R2C	6322305-6565327	0.9	21.06	-20.16
4	6891272	6891414	143	7	0.0134882	F(2,12)=6.30	R2	5	5	5	45.74	70.7	64.61	0.5	0.4534	0.4884	0.4663	0.3714	0.5062	0.8451	0.7771	0.6364	0.748	0.8393	0.6724	0.4515	0.6019	0.7281	19556	-	6910916-6912310	-19643	-	5'	TBC1D14	6910969-7034845	24.96	18.87	6.09
4	25845450	25845571	122	7	0.0379618	F(2,12)=4.35	R3	5	5	5	51.82	57.53	65.52	0.5973	0.4379	0.5833	0.5	0.4746	0.542	0.5339	0.5	0.6165	0.6752	0.689	0.6429	0.6904	0.65	0.5433	17882	-	25657120-25657547	188331	-	5'	C4orf52	25863452-25931435	5.71	13.7	-7.99
4	77869607	77869774	168	8	0.0229634	F(2,12)=5.25	R2	5	5	5	32.75	49.43	44.57	0.3868	0.2188	0.2977	0.4196	0.3488	0.5185	0.4405	0.4015	0.6632	0.4625	0.4892	0.4528	0.3674	0.4568	0.5529	50606	-	77818016-77819600	-50173	-	3'	ANKRD56	77816082-77819002	16.68	11.82	4.86
4	81110393	81110529	137	7	0.00298404	F(2,12)=9.81	R2	5	5	5	75.75	88.75	87.76	0.7459	0.7482	0.7683	0.7296	0.8319	0.8968	0.9241	0.9307	0.8101	0.85	0.9104	0.9147	0.8149	0.9375	0.8378	-5495	on_intron	81104762-81105527	5632	-	5'	PRDM8	81105033-81125483	13	12.01	0.99
4	165976596	165976729	134	3	0.0487357	F(2,12)=3.93	R1	5	5	5	90.49	88.02	80.27	0.8333	0.8957	0.9697	0.9231	0.9412	0.9231	0.8235	0.8243	0.9412	0.9388	0.8281	0.7381	0.8704	0.6327	0.8706	77777	-	165940935-165941993	-34735	-	3'	TRIM61	165875598-165898820	-2.47	-10.22	7.75
4	184889815	184889942	128	3	0.00109647	F(2,12)=12.68	R2	5	5	5	18.24	21.77	6.88	0.2464	0.1467	0.2273	0.1	0.1522	0.3111	0.2326	0.197	0.2045	0.16	0.0615	0.0816	0.06	0.0769	0.0741	-115357	on_intron	184718264-184719754	171552	-	5'	STOX2	184774584-184938894	3.53	-11.36	14.89
5	671341	671459	119	6	0.0194161	F(2,12)=5.57	R2	5	5	5	50.94	51.84	37.31	0.4672	0.4917	0.4719	0.5811	0.5833	0.5	0.3509	0.6136	0.5	0.6	0.3653	0.2887	0.375	0.4494	0.3962	-22168	on_intron	692682-694377	22919	-	3'	TPPP	660883-693510	0.9	-13.63	14.53
5	3605981	3606086	106	11	0.0244893	F(2,12)=5.13	R3	5	5	5	11.32	18.07	21.35	0.1429	0.1039	0.105	0.0705	0.1239	0.1969	0.1503	0.1498	0.2636	0.1981	0.1955	0.3134	0.0953	0.3274	0.2407	3014	-	3606489-3607135	-507	CpGI_shore	5'	CTD-2012M11.2	3609099-3612053	6.75	10.03	-3.28
5	17151368	17151503	136	3	0.0173025	F(2,12)=5.80	R2	5	5	5	61.43	84.36	80.31	0.6304	0.5	0.5789	0.6053	0.7778	0.7667	1	0.7692	0.9149	0.7727	0.7162	0.9796	0.75	1	0.7255	66167	-	17216490-17219021	-65121	-	5'	BASP1	17217669-17276943	22.93	18.88	4.05
5	39185995	39186145	151	4	0.00351881	F(2,12)=9.38	R1	5	5	5	82.57	49.23	68.03	0.7838	0.8041	0.8039	0.9365	0.8571	0.4167	0.6531	0.4643	0.7069	0.3708	0.7191	0.697	0.734	0.4787	0.7755	-88634	on_intron	39333838-39334862	148718	-	3'	FYB	39105338-39274630	-33.34	-14.54	-18.8
5	43007220	43007324	105	4	0.0499919	F(2,12)=3.89	R2	5	5	5	45.04	61.11	56.02	0.2794	0.5361	0.459	0.4493	0.5	0.5357	0.549	0.575	0.6875	0.6854	0.6355	0.4348	0.527	0.7222	0.525	57955	-	43042108-43043477	-34887	-	5'	ZNF131	43065278-43192123	16.07	10.98	5.09
5	56433899	56434029	131	5	0.0200056	F(2,12)=5.52	R1	5	5	5	53.91	46.78	38.44	0.5543	0.5636	0.4599	0.5106	0.5766	0.5327	0.4624	0.5126	0.3396	0.4854	0.4512	0.4655	0.3636	0.2406	0.378	35747	-	56469019-56470521	-35119	-	5'	GPBP1	56469775-56560505	-7.13	-15.47	8.34
5	131595932	131596118	187	5	0.017387	F(2,12)=5.79	R3	5	5	5	52.64	62.1	63.02	0.5923	0.4655	0.567	0.5208	0.5152	0.6458	0.5857	0.6224	0.6275	0.617	0.6634	0.7593	0.5206	0.66	0.7931	-2753	on_intron	131593040-131593813	2893	CpGI_shelf	5'	PDLIM4	131593364-131609147	9.46	10.38	-0.92
5	153487744	153487916	173	1	0.0280625	F(2,12)=4.88	R1	5	5	5	86.96	70.34	73.44	0.9091	0.913	0.7931	0.8077	0.9333	0.6842	0.7667	0.6923	0.8	0.5652	0.8	0.75	0.5897	0.7143	0.875	-69449	on_intron	153418184-153418669	69561	-	5'	MFAP3	153418466-153600038	-16.62	-13.52	-3.1
5	157001569	157001671	103	5	0.00657226	F(2,12)=7.86	R3	5	5	5	22.79	22.95	34.77	0.2228	0.2543	0.1897	0.25	0.2128	0.2254	0.1983	0.2326	0.2663	0.2	0.3869	0.4298	0.3421	0.2283	0.2911	96891	-	157098264-157099041	-96694	-	5'	C5orf52	157098561-157107151	0.16	11.98	-11.82
5	177761086	177761245	160	4	0.0453622	F(2,12)=4.05	R3	5	5	5	55.15	72.41	73.96	0.5493	0.5355	0.5426	0.65	0.5056	0.678	0.4865	0.825	0.8955	0.68	0.7405	0.8352	0.701	0.6092	0.8041	-256469	on_intron	178016559-178017670	256426	-	3'	COL23A1	177664619-178017556	17.26	18.81	-1.55
5	177949435	177949564	130	5	0.0128693	F(2,12)=6.39	R2	5	5	5	83.2	89.49	72.2	0.8652	0.8257	0.8258	0.7955	0.8553	0.8974	0.8667	0.8878	0.9153	0.9194	0.7391	0.8333	0.6444	0.6389	0.8824	-68120	on_intron	178016559-178017670	68107	-	3'	COL23A1	177664619-178017556	6.29	-11	17.29
6	341644	341789	146	6	0.00366702	F(2,12)=9.28	R3	5	5	5	72.15	80.78	85.45	0.8333	0.6817	0.7554	0.6923	0.6667	0.8505	0.7807	0.8192	0.7955	0.7711	0.8631	0.8025	0.8619	0.8629	0.8705	-49691	on_intron	291949-292839	49696	-	5'	DUSP22	292097-351355	8.63	13.3	-4.67
6	30854000	30854160	161	5	0.016286	F(2,12)=5.92	R1	5	5	5	60.13	37.76	49.18	0.5364	0.6338	0.5607	0.8444	0.5467	0.386	0.4062	0.2602	0.2933	0.5339	0.3571	0.5776	0.5754	0.3582	0.4615	-9961	on_intron	30710308-30712440	143693	-	5'	DDR1	30844198-30867933	-22.37	-10.95	-11.42
6	31939186	31939321	136	8	0.0307242	F(2,12)=4.72	R2	5	5	5	41.46	62.82	57.05	0.242	0.5843	0.3814	0.4422	0.4704	0.5347	0.5101	0.793	0.5663	0.6376	0.5964	0.5934	0.4925	0.5951	0.6176	-882	on_exon	31939731-31940559	1239	CpGI_shore	3'	DOM3Z	31937587-31940069	21.36	15.59	5.77
6	36969405	36969621	217	1	0.0145261	F(2,12)=6.15	R2	5	5	5	54.95	76.67	43.81	0.5238	0.5	0.4118	0.6	0.7647	0.9	0.625	0.8462	0.8182	0.7	0.48	0.6	0.2564	0.5	0.6471	3802	-	36953668-36954470	15738	-	5'	FGD2	36973422-36996846	21.72	-11.14	32.86
6	38608622	38608737	116	4	0.0316321	F(2,12)=4.67	R3	5	5	5	52.33	62.19	67.72	0.5054	0.6556	0.4615	0.5143	0.4068	0.5281	0.5	0.7629	0.5946	0.7027	0.6465	0.6308	0.633	0.75	0.8077	74381	-	38607206-38608148	1417	CpGI_shore	5'	DNAH8	38683117-38998301	9.86	15.39	-5.53
6	88477346	88477481	136	3	0.0264116	F(2,12)=4.99	R2	5	5	5	30.35	56.19	48.97	0.2766	0.2883	0.3269	0.3077	0.3239	0.4091	0.5556	0.6545	0.6087	0.5556	0.6034	0.6042	0.1382	0.6463	0.6571	65420	-	88411143-88412168	-65312	-	3'	AKIRIN2	88384790-88411927	25.84	18.62	7.22
6	90519876	90520010	135	5	0.0109883	F(2,12)=6.73	R3	5	5	5	80.2	85	92.08	0.9024	0.7821	0.7895	0.7414	0.8444	0.8455	0.8644	0.7895	0.8913	0.875	0.9124	0.9277	0.9561	0.8732	0.9194	84179	-	90597208-90597653	-77331	-	5'	GJA10	90604188-90605839	4.8	11.88	-7.08
7	7343653	7343781	129	3	0.048388	F(2,12)=3.94	R3	5	5	5	80.7	92.59	94.15	0.9545	0.7143	0.7111	0.8	0.8305	0.9231	0.9655	0.9605	0.8367	0.9459	0.9897	0.9825	0.9531	0.7826	0.9344	262723	-	7606373-7607023	-262719	-	5'	MIOS	7606503-7648560	11.89	13.45	-1.56
7	23572077	23572239	163	5	0.0445803	F(2,12)=4.08	R1	5	5	5	89.27	88.1	78.6	0.8966	0.9286	0.9342	0.791	0.878	0.8261	0.8431	0.9494	0.7547	0.9505	0.8208	0.7778	0.7826	0.7115	0.7949	418	-	23570758-23571819	-419	CpGI_shore	3'	TRA2A	23544399-23571660	-1.17	-10.67	9.5
7	65508762	65508884	123	3	0.0342737	F(2,12)=4.53	R2	5	5	5	24.64	39.2	38.24	0.25	0.2708	0.1707	0.3043	0.2188	0.6129	0.36	0.2264	0.4	0.5	0.4688	0.3333	0.3146	0.4884	0.3636	31902	-	65540544-65541104	-31781	-	5'	ASL	65540785-65558545	14.56	13.6	0.96
7	73638537	73638735	199	4	0.00398266	F(2,12)=9.07	R2	5	5	5	74.81	86.79	86.68	0.7292	0.7933	0.8077	0.6154	0.7234	0.878	0.7692	0.9104	0.8889	0.8545	0.8407	0.9254	0.8361	0.8966	0.8947	-24752	on_intron	73588253-73589341	50285	-	5'	LAT2	73613982-73644161	11.98	11.87	0.11
7	112725920	112726094	175	9	0.0305911	F(2,12)=4.73	R3	5	5	5	21.3	21.08	33.11	0.2544	0.1953	0.1777	0.2239	0.2088	0.1146	0.2558	0.1076	0.3008	0.2582	0.3356	0.5053	0.2215	0.3243	0.337	-1912	intron_exon_boundary	113421762-113422187	696094	-	3'	GPR85	112720468-112727833	-0.22	11.81	-12.03
7	158250978	158251159	182	5	0.0372159	F(2,12)=4.38	R2	5	5	5	46.18	74.26	61.46	0.374	0.7041	0.4831	0.2609	0.236	0.5417	0.6765	0.8661	0.6915	0.89	0.3404	0.6522	0.6026	0.8476	0.6116	398111	-	158648926-158649759	-397947	-	5'	WDR60	158649269-158749438	28.08	15.28	12.8
7	158766236	158766379	144	12	0.00830389	F(2,12)=7.33	R3	5	5	5	27.33	45.72	62.74	0.1596	0.2665	0.3612	0.3116	0.3386	0.224	0.3934	0.5183	0.545	0.6357	0.7893	0.6859	0.4529	0.6952	0.4551	143293	-	158648926-158649759	-116619	-	3'	ESYT2	158523686-158622944	18.39	35.41	-17.02
8	2669991	2670164	174	5	0.00726955	F(2,12)=7.63	R2	5	5	5	77.94	79.31	64.33	0.8	0.8218	0.6765	0.7792	0.7424	0.8462	0.9048	0.7327	0.8421	0.75	0.7532	0.6757	0.5455	0.6625	0.5897	1981886	-	686831-689496	-1980667	-	3'	ERICH1	564744-688106	1.37	-13.61	14.98
8	4754190	4754354	165	5	0.018722	F(2,12)=5.64	R2	5	5	5	53.14	71.57	68.91	0.4757	0.5541	0.4851	0.6813	0.4384	0.7273	0.7051	0.9221	0.6172	0.688	0.7292	0.7087	0.6872	0.5301	0.7714	1509760	-	6263583-6264322	-1509392	-	5'	MCPH1	6264113-6501144	18.43	15.77	2.66
8	4873887	4874069	183	1	0.030062	F(2,12)=4.76	R3	5	5	5	81.51	87.96	95.28	0.8	0.8077	0.7083	0.8571	0.8929	0.8667	1	0.9615	0.7826	0.8	0.9444	0.931	1	0.9412	0.9375	1390045	-	6263583-6264322	-1389695	-	5'	MCPH1	6264113-6501144	6.45	13.77	-7.32
8	16219237	16219369	133	4	0.0371922	F(2,12)=4.39	R2	5	5	5	69.18	81.53	79.95	0.8305	0.6698	0.6154	0.6279	0.7333	0.8333	0.8537	0.7083	0.85	0.9333	0.7849	0.8947	0.7647	0.7347	0.819	-205761	on_intron	16859045-16859452	640084	-	3'	MSR1	15965387-16424999	12.35	10.77	1.58
8	35809550	35809688	139	3	0.0127356	F(2,12)=6.42	R2	5	5	5	88.41	89.15	72.69	0.8378	0.9014	0.9259	0.9143	0.8378	0.9811	0.8	0.8913	0.825	0.907	0.6707	0.8154	0.8448	0.5476	0.7083	832155	-	35092680-35093559	716871	-	5'	KCNU1	36641842-36793646	0.74	-15.72	16.46
8	37755894	37756026	133	8	0.0488903	F(2,12)=3.92	R1	5	5	5	88.02	68.25	76.86	0.8592	0.8982	0.9375	0.8767	0.7541	0.7692	0.6226	0.587	0.7237	0.7429	0.7339	0.8319	0.8908	0.5147	0.7111	-1090	on_intron	37755711-37757402	1377	CpGI_core	3'	RAB11FIP1	37716136-37756985	-19.77	-11.16	-8.61
8	58055165	58055309	145	17	0.0238138	F(2,12)=5.19	R2	5	5	5	10.96	38.51	22.61	0.1646	0.051	0.088	0.0782	0.2088	0.3681	0.3154	0.6	0.078	0.5144	0.2939	0.1628	0.2656	0.1807	0.1493	148763	-	57905701-57906544	-148764	-	3'	IMPAD1	57870492-57906403	27.55	11.65	15.9
8	58055310	58055463	154	9	0.0391941	F(2,12)=4.29	R2	5	5	5	19.79	53.97	35.45	0.2137	0.1836	0.1023	0.1836	0.328	0.604	0.3913	0.725	0.1293	0.7244	0.2945	0.5	0.4375	0.2262	0.2663	148908	-	57905701-57906544	-148918	-	3'	IMPAD1	57870492-57906403	34.18	15.66	18.52
8	61778005	61778136	132	4	0.0056965	F(2,12)=8.20	R1	5	5	5	79.17	50	64.7	0.7979	0.8466	0.5676	0.883	0.7803	0.4592	0.7024	0.4474	0.4706	0.381	0.5926	0.6075	0.7706	0.7113	0.5889	-186798	on_exon	61590787-61593180	187219	-	5'	CHD7	61591337-61779465	-29.17	-14.47	-14.7
9	14537630	14537771	142	1	0.0116581	F(2,12)=6.60	R3	5	5	5	86.01	92.13	97.28	0.8182	0.9167	0.8966	0.8333	0.8077	0.9333	0.9375	0.95	0.8182	1	0.9744	0.9583	1	0.9583	0.9412	138649	-	14693031-14693576	155806	-	3'	NFIB	14081842-14398982	6.12	11.27	-5.15
9	38487711	38487885	175	9	0.0201407	F(2,12)=5.50	R3	5	5	5	50.72	45.29	66.77	0.4971	0.5515	0.4742	0.479	0.443	0.3333	0.5	0.7	0.2532	0.4554	0.8316	0.6116	0.5841	0.8173	0.6096	38779	-	38487603-38488284	109	CpGI_core	5'	C9orf51	38526663-38528800	-5.43	16.05	-21.48
9	92020711	92020890	180	6	0.0484807	F(2,12)=3.94	R3	5	5	5	49.38	60.31	61.34	0.4091	0.5111	0.4305	0.5985	0.4924	0.5686	0.5556	0.6438	0.5914	0.6533	0.7173	0.6	0.4461	0.6269	0.6862	-92333	on_intron	92112255-92113074	92185	-	3'	SEMA4D	91975702-92113045	10.93	11.96	-1.03
9	100116927	100117025	99	1	0.0226429	F(2,12)=5.28	R2	5	5	5	63.22	79.8	73.53	0.5455	0.68	0.6429	0.6087	0.6429	0.9091	0.75	0.7241	0.9091	0.7619	0.5455	0.8636	0.7143	0.7857	0.7826	-116259	on_intron	100000202-100000820	116726	-	5'	C9orf174	100000765-100140806	16.58	10.31	6.27
9	130591047	130591158	112	4	0.0173612	F(2,12)=5.79	R2	5	5	5	44.07	65.62	62.93	0.6111	0.3516	0.3818	0.359	0.6122	0.6552	0.5897	0.72	0.6111	0.6829	0.7059	0.7368	0.5	0.625	0.66	-25987	on_intron	130639684-130640175	49018	-	3'	ENG	130577291-130617035	21.55	18.86	2.69
9	130981373	130981544	172	8	0.00643914	F(2,12)=7.91	R2	5	5	5	65.13	66.01	54.72	0.6767	0.675	0.6471	0.6481	0.5938	0.597	0.5833	0.7034	0.6907	0.7281	0.5144	0.6159	0.5198	0.5294	0.5608	-15885	exon_intron_boundary	130965465-130966516	15909	-	5'	DNM1	130965658-131017527	0.88	-10.41	11.29
9	134295237	134295368	132	5	0.00568713	F(2,12)=8.20	R3	5	5	5	73.09	80.51	84.96	0.6923	0.7711	0.7681	0.7465	0.6923	0.8605	0.7321	0.8387	0.8554	0.7342	0.875	0.8475	0.8519	0.8426	0.8269	-25887	on_intron	134269046-134270252	26192	-	5'	PRRC2B	134269480-134375584	7.42	11.87	-4.45
9	135022561	135022649	89	1	0.0436989	F(2,12)=4.11	R3	5	5	5	4.44	15.15	16	0.1053	0.0357	0.05	0	0	0.1667	0.087	0.2	0.1818	0.2	0.1429	0.1429	0.1154	0.4286	0.0909	14686	-	135036714-135039978	-14152	-	5'	NTNG2	135037334-135119921	10.71	11.56	-0.85
9	136566671	136566826	156	8	0.0374554	F(2,12)=4.37	R1	5	5	5	62.87	36.12	40.56	0.4661	0.7417	0.7523	0.5495	0.5094	0.3571	0.3071	0.4563	0.6267	0.1842	0.5036	0.3333	0.4213	0.2426	0.4068	-38405	on_intron	136758462-136758994	192169	-	3'	SARDH	136528682-136605077	-26.75	-22.31	-4.44
9	136574324	136574504	181	10	0.0413079	F(2,12)=4.20	R1	5	5	5	74.02	55.91	59.8	0.7011	0.8165	0.7063	0.7267	0.7167	0.4322	0.5619	0.6907	0.5714	0.4571	0.5845	0.7333	0.75	0.3987	0.5396	-30752	on_intron	136758462-136758994	184491	-	3'	SARDH	136528682-136605077	-18.11	-14.22	-3.89
9	137265050	137265231	182	7	0.00714033	F(2,12)=7.67	R2	5	5	5	44.59	64.32	57.21	0.3604	0.4714	0.4222	0.5347	0.5125	0.59	0.6023	0.6408	0.6696	0.6935	0.5912	0.5495	0.5652	0.4569	0.7241	-56286	on_intron	137111412-137111844	153639	-	5'	RXRA	137208944-137332431	19.73	12.62	7.11
9	138959024	138959149	126	6	0.0308131	F(2,12)=4.72	R3	5	5	5	70.11	79.95	88.56	0.6282	0.7117	0.729	0.6395	0.8354	0.7755	0.5686	0.8117	0.9048	0.8654	0.8571	0.8923	0.8626	0.8679	0.9649	-28106	on_intron	138985838-138987846	28698	-	3'	NACC2	138898383-138987131	9.84	18.45	-8.61
9	138978263	138978402	140	7	0.0240656	F(2,12)=5.17	R3	5	5	5	63.46	77.87	79.35	0.65	0.5714	0.7432	0.593	0.7273	0.7238	0.7895	0.6962	0.9286	0.8	0.7829	0.7826	0.7171	0.8214	0.8881	-8867	on_intron	138985838-138987846	9445	-	3'	NACC2	138898383-138987131	14.41	15.89	-1.48
9	140311616	140311776	161	16	0.0418405	F(2,12)=4.18	R3	5	5	5	59.53	54.41	74.91	0.5	0.6178	0.6055	0.7119	0.4122	0.5422	0.6098	0.5359	0.5287	0.4725	0.9266	0.5865	0.6048	0.7409	0.7478	6027	-	140317161-140318663	-5544	-	5'	NOXA1	140317802-140328858	-5.12	15.38	-20.5
9	140742516	140742724	209	5	0.0459311	F(2,12)=4.03	R3	5	5	5	77.29	79.62	94.52	0.7213	0.6271	0.6966	0.8148	0.9859	0.8333	0.7895	0.7321	0.7143	0.9091	0.954	0.8235	0.9754	0.9811	0.9412	-229279	on_intron	140512893-140513972	229624	-	5'	EHMT1	140513444-140764468	2.33	17.23	-14.9
10	30707302	30707500	199	6	0.0178983	F(2,12)=5.73	R2	5	5	5	53.12	58.09	42.34	0.5294	0.519	0.4711	0.5566	0.604	0.6316	0.4217	0.6471	0.5614	0.6082	0.4892	0.4516	0.3611	0.4818	0.2941	15367	-	30722379-30723707	-15076	-	5'	MAP3K8	30722866-30750762	4.97	-10.78	15.75
10	95223317	95223451	135	4	0.00153488	F(2,12)=11.67	R2	5	5	5	48.31	69.72	69.4	0.5	0.3972	0.5325	0.5769	0.5417	0.6667	0.7188	0.6136	0.7333	0.7941	0.7692	0.7593	0.6184	0.6129	0.7843	32939	-	95256134-95256680	-32816	-	5'	CEP55	95256389-95288849	21.41	21.09	0.32
10	99853332	99853485	154	3	0.0300357	F(2,12)=4.76	R1	5	5	5	91.34	85.77	79.49	0.9474	0.9082	0.9153	0.8857	0.9149	0.9091	0.7391	0.9	0.8491	0.8235	0.8382	0.8	0.7526	0.7381	0.9	40903	-	99894266-99894914	-40933	-	5'	C10orf28	99894387-100004654	-5.57	-11.85	6.28
10	118025165	118025303	139	5	0.0100889	F(2,12)=6.91	R2	5	5	5	62.06	75.13	48.95	0.7286	0.6378	0.6444	0.6058	0.4423	0.7273	0.7667	0.8559	0.6667	0.6308	0.5656	0.5368	0.3444	0.5333	0.55	58638	-	118030580-118034230	-5414	-	5'	C10orf96	118083940-118139541	13.07	-13.11	26.18
10	127462866	127462985	120	9	0.0301247	F(2,12)=4.76	R3	5	5	5	64.66	58.2	82.39	0.5	0.9	0.6765	0.6049	0.4494	0.5392	0.7444	0.4595	0.4419	0.7124	0.7938	0.8582	0.8717	0.8129	0.7801	-1523	exon_intron_boundary	127511306-127512202	49218	-	3'	MMP21	127455022-127464390	-6.46	17.73	-24.19
11	1991201	1991337	137	6	0.000953507	F(2,12)=13.12	R1	5	5	5	40.41	28.29	28.79	0.418	0.3835	0.3729	0.4762	0.3788	0.3103	0.2245	0.2875	0.3205	0.2321	0.2416	0.2828	0.3462	0.2524	0.3254	-22828	on_intron	1968077-1969057	23125	-	5'	MRPL23	1968508-2005752	-12.12	-11.62	-0.5
11	48000243	48000400	158	5	0.0150511	F(2,12)=6.08	R1	5	5	5	93.32	92.25	81.6	0.9	0.9322	0.8919	0.9808	0.9714	0.9612	0.9535	0.9362	0.8312	0.9286	0.7746	0.8209	0.8308	0.9307	0.7042	1711	-	48001605-48003170	-1361	CpGI_shore	5'	PTPRJ	48002110-48192393	-1.07	-11.72	10.65
11	67042268	67042398	131	8	0.0273534	F(2,12)=4.93	R2	5	5	5	34.95	49.15	45.7	0.2788	0.398	0.3649	0.3228	0.3607	0.5175	0.4	0.5211	0.5232	0.4534	0.5023	0.4323	0.2901	0.4829	0.5738	-8516	on_intron	67033676-67034660	8593	-	5'	ADRBK1	67033881-67054027	14.2	10.75	3.45
11	68050144	68050343	200	5	0.00944456	F(2,12)=7.05	R3	5	5	5	40.86	45.32	54.5	0.3333	0.5217	0.381	0.3608	0.443	0.5273	0.4706	0.4545	0.4085	0.4286	0.5512	0.4884	0.5149	0.6744	0.5741	10676	-	68039301-68039938	-10404	-	3'	C11orf24	68028803-68039469	4.46	13.64	-9.18
11	74394246	74394420	175	8	0.0055417	F(2,12)=8.26	R2	5	5	5	71.01	77.11	60.98	0.6847	0.7154	0.6897	0.6991	0.7746	0.7528	0.6875	0.8025	0.7872	0.831	0.4831	0.5513	0.6733	0.7292	0.5072	65494	-	74459859-74460558	-65612	-	5'	RNF169	74459913-74553458	6.1	-10.03	16.13
11	117589011	117589107	97	1	0.0424169	F(2,12)=4.16	R3	5	5	5	70.87	75	87.9	0.52	0.8519	0.6667	0.6667	0.8333	0.8333	0.8571	0.6667	0.7143	0.75	0.9394	0.8182	0.8605	0.8667	0.9091	115328	-	117666635-117668141	-77623	-	5'	RP11-728F11.4	117704434-117708507	4.13	17.03	-12.9
11	122906814	122906950	137	4	0.0389693	F(2,12)=4.30	R2	5	5	5	50.48	70.19	63.23	0.4146	0.5764	0.4432	0.5593	0.4889	0.8222	0.5106	0.7526	0.7	0.75	0.6132	0.7132	0.4046	0.7536	0.7653	54387	-	122854931-122855582	-51367	-	3'	BSX	122848278-122852428	19.71	12.75	6.96
11	123229471	123229576	106	2	0.0247122	F(2,12)=5.12	R1	5	5	5	21.19	13.08	9.02	0.2258	0.1228	0.3095	0.2703	0.1579	0.2368	0.1765	0.0698	0.1316	0.082	0.0702	0.125	0.0769	0.1163	0.0833	71483	-	123301050-123302149	-71578	-	5'	AP000783.1	123301058-123306427	-8.11	-12.17	4.06
12	2027243	2027352	110	3	0.00847489	F(2,12)=7.29	R2	5	5	5	21.4	39.09	39.04	0.1857	0.2903	0.2708	0.1071	0.1633	0.4889	0.3421	0.377	0.3409	0.4062	0.3509	0.4	0.2115	0.475	0.5263	-758	on_intron	2113344-2113881	86530	-	3'	CACNA2D4	1901123-2028002	17.69	17.64	0.05
12	52638394	52638591	198	1	0.047411	F(2,12)=3.97	R3	5	5	5	19.47	20	34.23	0.2778	0.0303	0.2692	0.2222	0.2778	0.25	0	0.28	0.2381	0.1739	0.4074	0.3889	0.1765	0.4444	0.4286	-12286	on_intron	52545938-52546363	92457	-	5'	KRT7	52626304-52662180	0.53	14.76	-14.23
12	95916662	95916808	147	1	0.0417405	F(2,12)=4.19	R3	5	5	5	29.44	29.45	49.35	0.25	0.5143	0.2308	0.1429	0.3659	0.2812	0.3077	0.4412	0.0667	0.375	0.4688	0.4615	0.4359	0.48	0.625	-28603	on_intron	96183874-96185199	268392	-	3'	USP44	95910336-95945266	0.01	19.91	-19.9
12	108721933	108722054	122	3	0.0333476	F(2,12)=4.58	R2	5	5	5	46.6	68.5	58.51	0.4386	0.6203	0.5306	0.3492	0.3261	0.6538	0.6735	0.6761	0.7674	0.6667	0.75	0.5185	0.487	0.7358	0.3662	-11184	on_intron	108908703-108909475	187422	-	3'	CMKLR1	108681821-108733118	21.9	11.91	9.99
12	125006174	125006328	155	1	0.0200373	F(2,12)=5.51	R3	5	5	5	44.53	55.38	58.88	0.4286	0.4375	0.4286	0.4839	0.44	0.5455	0.5385	0.5625	0.6364	0.5	0.625	0.6667	0.4615	0.5	0.7647	-45960	on_intron	125050797-125052394	46067	-	3'	NCOR2	124808961-125052135	10.85	14.35	-3.5
13	19803887	19804042	156	3	0.0118692	F(2,12)=6.56	R1	5	5	5	68.25	47.91	55.9	0.7636	0.6373	0.7442	0.6667	0.6557	0.3269	0.3824	0.5185	0.6154	0.5918	0.5301	0.439	0.5859	0.641	0.5833	47896	-	19918586-19919221	115180	-	3'	TUBA3C	19747910-19755992	-20.34	-12.35	-7.99
13	24548292	24548493	202	4	0.0285287	F(2,12)=4.85	R1	5	5	5	94.01	90	77.71	0.9412	1	0.9667	0.8478	0.875	0.9273	0.8537	1	0.725	0.95	0.8182	0.75	0.7609	0.8462	0.726	71499	-	24477427-24478053	-70439	-	3'	C1QTNF9B	24462240-24476794	-4.01	-16.3	12.29
13	40661494	40661654	161	4	0.0420373	F(2,12)=4.18	R3	5	5	5	64.5	76.76	79.53	0.7317	0.662	0.7111	0.5714	0.5904	0.7759	0.76	0.8548	0.6429	0.7639	0.8111	0.8125	0.8116	0.8028	0.6471	701895	-	41363436-41364319	-701941	-	5'	SLC25A15	41363548-41386596	12.26	15.03	-2.77
14	19107881	19108094	214	1	0.0101184	F(2,12)=6.90	R2	5	5	5	76.47	91.09	90	0.7037	0.6923	0.8611	0.7083	0.8	0.95	0.92	0.8571	1	0.8667	0.9167	0.8889	0.9535	0.7333	0.9167	269429	-	19360224-19360905	-252342	-	5'	OR11H12	19377522-19378606	14.62	13.53	1.09
14	55587537	55587752	216	4	0.0195506	F(2,12)=5.56	R2	5	5	5	26.7	55.23	41.52	0.2407	0.2593	0.25	0.2927	0.3125	0.52	0.2667	0.5455	0.7	0.6111	0.4231	0.4167	0.1957	0.5	0.54	3077	-	55518132-55518957	69406	-	5'	LGALS3	55590828-55612126	28.53	14.82	13.71
14	64687388	64687512	125	3	0.037558	F(2,12)=4.37	R2	5	5	5	16.28	18.35	5.94	0.157	0.1359	0.0972	0.2982	0.0476	0.127	0.1974	0.1324	0.2308	0.2639	0.0612	0.1081	0.0221	0.1045	0.0217	-367828	on_intron	64319543-64320526	367846	-	5'	SYNE2	64319683-64693165	2.07	-10.34	12.41
14	69813636	69813780	145	6	0.0407568	F(2,12)=4.23	R3	5	5	5	23.29	28.47	33.89	0.1852	0.2683	0.1818	0.2979	0.2524	0.2381	0.2989	0.2872	0.2439	0.3462	0.3985	0.3717	0.2564	0.3585	0.2838	-87785	on_intron	69658128-69658773	155509	-	5'	GALNTL1	69725994-69821183	5.18	10.6	-5.42
14	77495636	77495807	172	8	0.0279896	F(2,12)=4.89	R1	5	5	5	29.28	17.05	19.07	0.3289	0.2578	0.2366	0.4037	0.2578	0.2049	0.1415	0.0735	0.1477	0.2906	0.2429	0.2184	0.187	0.1128	0.2033	603	-	77491939-77495276	-530	CpGI_shore	3'	IRF2BPL	77490888-77495034	-12.23	-10.21	-2.02
14	99719392	99719528	137	3	0.000289011	F(2,12)=17.33	R1	5	5	5	46.69	21.5	28.18	0.4217	0.5161	0.4043	0.5714	0.4143	0.1237	0.2885	0.3019	0.2162	0.1404	0.2738	0.2286	0.3456	0.2133	0.2941	-18468	on_intron	99736041-99741441	21914	-	3'	BCL11B	99635624-99737861	-25.19	-18.51	-6.68
15	75336231	75336352	122	3	0.0063769	F(2,12)=7.93	R2	5	5	5	9.91	36.36	20.72	0.0196	0.069	0.0909	0.2069	0.1463	0.2857	0.1667	0.4881	0.3333	0.5	0.2458	0.1667	0.1269	0.2807	0.2529	-20455	on_intron	75287695-75288699	48537	-	5'	PPCDC	75315896-75343067	26.45	10.81	15.64
15	78489850	78489984	135	1	0.0378167	F(2,12)=4.36	R2	5	5	5	71.76	80.9	55.68	0.5625	0.7273	0.8125	0.7222	0.7692	0.7857	0.75	0.871	0.7	0.9167	0.5789	0.3571	0.4643	0.7333	0.75	-48179	on_intron	78556406-78557542	67559	-	3'	ACSBG1	78459810-78538030	9.14	-16.08	25.22
15	93362872	93363004	133	3	0.0115601	F(2,12)=6.62	R1	5	5	5	75.45	60.19	64.19	0.7297	0.7525	0.7846	0.7568	0.7534	0.6429	0.7018	0.5357	0.6197	0.5538	0.7126	0.6032	0.7295	0.494	0.5833	9759	-	93425774-93426751	63748	-	3'	FAM174B	93160673-93353114	-15.26	-11.26	-4
16	585632	585815	184	10	0.000109219	F(2,12)=21.44	R3	5	5	5	60.57	75.54	79.78	0.6406	0.6033	0.5957	0.6128	0.5837	0.6766	0.8548	0.75	0.759	0.776	0.7713	0.8442	0.8606	0.7321	0.7901	-7958	on_intron	576726-578511	8907	-	5'	SOLH	577856-604636	14.97	19.21	-4.24
16	1208439	1208587	149	11	0.0108484	F(2,12)=6.75	R2	5	5	5	38.47	52.37	49.08	0.3934	0.4667	0.3571	0.4132	0.28	0.52	0.4118	0.5429	0.5533	0.5724	0.538	0.5169	0.4177	0.5189	0.4474	-5345	on_intron	1202415-1204624	6025	CpGI_shelf	5'	CACNA1H	1203241-1271771	13.9	10.61	3.29
16	1341715	1341832	118	5	0.035038	F(2,12)=4.49	R3	5	5	5	49.87	52.82	62.53	0.5938	0.4351	0.5128	0.5397	0.4737	0.6351	0.5254	0.5	0.5217	0.4583	0.5227	0.7027	0.6458	0.6699	0.5918	28756	-	1350993-1351433	9602	-	3'	AC120498.1	1310953-1312960	2.95	12.66	-9.71
16	3137553	3137716	164	6	0.0178235	F(2,12)=5.74	R2	5	5	5	27.01	53.09	41.68	0.2903	0.2452	0.26	0.4043	0.15	0.4167	0.3871	0.6667	0.5278	0.5952	0.413	0.3016	0.3051	0.3802	0.6325	24846	-	3156250-3156889	-18696	-	5'	ZNF205	3162561-3170518	26.08	14.67	11.41
16	4527540	4527641	102	5	0.0178679	F(2,12)=5.73	R1	5	5	5	67.42	35.38	54.95	0.7123	0.6029	0.75	0.5857	0.7636	0.5526	0.6591	0.2278	0.3778	0.1831	0.5672	0.5614	0.5882	0.4429	0.5765	2645	-	4526296-4526927	-713	CpGI_shore	3'	NMRAL1	4511695-4524896	-32.04	-12.47	-19.57
16	57993244	57993373	130	5	0.0219789	F(2,12)=5.34	R2	5	5	5	42.74	56.54	55.28	0.4037	0.3938	0.4052	0.5043	0.4588	0.5968	0.4911	0.5446	0.6442	0.5694	0.5676	0.5608	0.3957	0.6471	0.6744	16967	-	57917882-57918351	75363	-	5'	TEPP	58010339-58022015	13.8	12.54	1.26
16	67579974	67580112	139	2	0.0221839	F(2,12)=5.32	R3	5	5	5	75.41	82.61	86.02	0.7391	0.7586	0.8056	0.6316	0.8378	0.814	0.8571	0.871	0.7805	0.8	0.8254	0.8421	0.8611	0.8857	0.9286	-17391	intron_exon_boundary	67562576-67564332	17399	-	5'	FAM65A	67562720-67580689	7.2	10.61	-3.41
16	73351271	73351439	169	3	0.00232056	F(2,12)=10.49	R3	5	5	5	71.92	78.97	85.55	0.7353	0.6885	0.6364	0.7368	0.8108	0.8108	0.814	0.7778	0.7826	0.7576	0.8281	0.8718	0.8732	0.8846	0.8	165778	-	73099813-73100791	251459	-	5'	RP11-44L9.1	73517216-73521643	7.05	13.63	-6.58
16	84076941	84077080	140	3	0.0122143	F(2,12)=6.50	R3	5	5	5	66.67	79.35	79.64	0.5667	0.6988	0.6857	0.5789	0.8108	0.7957	0.8077	0.7945	0.7667	0.8103	0.7736	0.7407	0.8051	0.8596	0.7872	1180	-	84149913-84151110	74031	-	3'	SLC38A8	84043389-84075762	12.68	12.97	-0.29
16	84918094	84918300	207	5	0.0391342	F(2,12)=4.30	R3	5	5	5	74.6	76.36	86.01	0.6835	0.8553	0.75	0.75	0.6591	0.814	0.766	0.7705	0.6721	0.8261	0.8596	0.9286	0.8598	0.7463	0.9388	-64762	on_intron	84853285-84853714	64810	-	5'	CRISPLD2	84853537-84943114	1.76	11.41	-9.65
16	88844415	88844568	154	7	0.000635979	F(2,12)=14.46	R2	5	5	5	26.11	45.79	37.69	0.2105	0.2574	0.2882	0.2222	0.3089	0.5052	0.4414	0.4161	0.438	0.4939	0.3756	0.3526	0.284	0.5188	0.4242	25619	-	88868710-88870592	-24294	-	5'	CDT1	88870186-88875665	19.68	11.58	8.1
16	88988953	88989049	97	4	0.0436718	F(2,12)=4.11	R3	5	5	5	42.17	52.48	55.77	0.45	0.3763	0.4	0.5733	0.3117	0.6182	0.3947	0.5889	0.5111	0.5195	0.5566	0.5641	0.5447	0.5085	0.64	17501	-	89006335-89008600	-17381	-	5'	AC092384.1	89006549-89017932	10.31	13.6	-3.29
16	89690262	89690389	128	7	0.04821	F(2,12)=3.95	R1	5	5	5	39.38	31.32	26.92	0.3503	0.3936	0.5312	0.4396	0.3214	0.3067	0.2759	0.3366	0.1803	0.4118	0.373	0.2623	0.3033	0.1583	0.2358	-10672	on_intron	89653419-89654692	36844	-	5'	DPEP1	89679716-89704864	-8.06	-12.46	4.4
17	1086363	1086481	119	3	0.0415436	F(2,12)=4.20	R3	5	5	5	70.8	79.11	83.38	0.7447	0.7412	0.6486	0.7586	0.6346	0.7857	0.7742	0.7468	0.7619	0.9677	0.8621	0.8462	0.8596	0.7872	0.75	87373	-	1171075-1174733	-84711	-	5'	BHLHA9	1173853-1174754	8.31	12.58	-4.27
17	1840546	1840688	143	7	0.00653679	F(2,12)=7.88	R3	5	5	5	75.84	84.75	86.73	0.6607	0.7419	0.7981	0.8167	0.8155	0.8409	0.8571	0.8455	0.8305	0.8602	0.8466	0.9009	0.8966	0.8667	0.8319	-87631	on_exon	1926999-1929408	88721	-	3'	RTN4RL1	1837978-1928178	8.91	10.89	-1.98
17	6135189	6135320	132	3	0.0182201	F(2,12)=5.70	R2	5	5	5	65.94	78	77.95	0.5965	0.6957	0.7021	0.6889	0.5714	0.8421	0.8478	0.8182	0.6182	0.8	0.7674	0.8088	0.807	0.7885	0.7049	212442	-	6347466-6348111	-212276	-	5'	FAM64A	6347761-6354382	12.06	12.01	0.05
17	29755247	29755380	134	5	0.0086254	F(2,12)=7.25	R1	5	5	5	54.29	39.49	43.84	0.4733	0.6125	0.575	0.4894	0.56	0.3542	0.4375	0.3966	0.359	0.4444	0.4214	0.4444	0.5385	0.3879	0.3056	-36737	on_intron	29718098-29719291	37150	-	5'	RAB11FIP4	29718642-29865236	-14.8	-10.45	-4.35
17	31149797	31149836	40	7	0.00165738	F(2,12)=11.44	R3	5	5	5	34.83	28.67	52.2	0.4373	0.3618	0.3961	0.1126	0.2275	0.3287	0.3123	0.2669	0.2522	0.2643	0.5904	0.5166	0.5588	0.5213	0.4299	105093	-	31254854-31255523	-105056	-	5'	TMEM98	31254928-31268667	-6.16	17.37	-23.53
17	33776642	33776791	150	7	0.0488887	F(2,12)=3.92	R2	5	5	5	16.28	34.33	27.99	0.1962	0.0988	0.1774	0.2424	0.1152	0.4702	0.2041	0.3689	0.2151	0.4878	0.305	0.3822	0.1166	0.4206	0.4519	787	-	33775295-33776888	98	CpGI_core	3'	SLFN13	33762115-33775856	18.05	11.71	6.34
17	40463432	40463555	124	3	0.0283651	F(2,12)=4.86	R2	5	5	5	28.53	44.76	39.9	0.3333	0.2857	0.1905	0.34	0.2895	0.5	0.3387	0.3725	0.5581	0.52	0.5	0.3273	0.27	0.3607	0.4754	-23989	on_exon	40427952-40429036	35481	-	5'	STAT5A	40439565-40463961	16.23	11.37	4.86
17	48545983	48546120	138	7	0.0117734	F(2,12)=6.58	R3	5	5	5	31.63	33.38	44.78	0.28	0.2976	0.4324	0.2874	0.3273	0.3582	0.3095	0.2275	0.4014	0.3902	0.3891	0.4602	0.4121	0.5086	0.5175	-343	on_intron	48545571-48546900	781	CpGI_core	3'	CHAD	48541857-48546327	1.75	13.15	-11.4
17	55615049	55615174	126	3	0.0408504	F(2,12)=4.22	R2	5	5	5	31.66	40.21	20.96	0.3077	0.3594	0.2909	0.236	0.4237	0.2745	0.3061	0.4478	0.2982	0.6119	0.3171	0.1932	0.1286	0.2222	0.1633	-281961	on_intron	55333069-55334426	281981	-	5'	MSI2	55333212-55757658	8.55	-10.7	19.25
17	55801468	55801631	164	5	0.00873684	F(2,12)=7.22	R2	5	5	5	23.42	39.05	36.68	0.1982	0.2619	0.2111	0.2262	0.25	0.4043	0.2419	0.4135	0.4058	0.4353	0.4628	0.3486	0.2302	0.3889	0.3735	359150	-	56160644-56161614	-359175	-	5'	DYNLL2	56160780-56167618	15.63	13.26	2.37
17	74524805	74524909	105	5	0.00520044	F(2,12)=8.41	R1	5	5	5	58.3	39.77	47.72	0.6386	0.5688	0.5565	0.5612	0.5517	0.3304	0.4598	0.3662	0.5263	0.3293	0.4964	0.4741	0.5509	0.404	0.3784	-8976	on_intron	74533282-74534566	9658	-	3'	CYGB	74523440-74533782	-18.53	-10.58	-7.95
17	75429645	75429795	151	5	0.00551996	F(2,12)=8.27	R1	5	5	5	89.39	67.52	78.81	0.898	0.9511	0.8777	0.8158	0.859	0.6364	0.6735	0.6937	0.7642	0.5641	0.7326	0.8106	0.9227	0.7791	0.6122	10992	-	75368689-75370506	60957	-	5'	AC111170.2	75440786-75443249	-21.87	-10.58	-11.29
17	75789846	75790042	197	4	0.0295649	F(2,12)=4.79	R3	5	5	5	76.39	85.94	89.58	0.8923	0.7404	0.7018	0.8052	0.6667	0.875	0.9268	0.8056	0.9556	0.7843	0.8929	0.9796	0.8989	0.9167	0.8182	210208	-	75953891-75955952	-164044	-	5'	TNRC6C	76000249-76104916	9.55	13.19	-3.64
17	75927549	75927698	150	7	0.0465103	F(2,12)=4.01	R2	5	5	5	49.22	69.89	66.41	0.5491	0.4936	0.662	0.5333	0.2937	0.6625	0.5385	0.7355	0.7319	0.7526	0.6033	0.8279	0.6211	0.5748	0.7667	48891	-	75883804-75884328	-43369	-	3'	AC015804.1	75875109-75878659	20.67	17.19	3.48
17	76129099	76129221	123	3	0.000820225	F(2,12)=13.61	R1	5	5	5	61.09	36.36	47.79	0.6092	0.5632	0.587	0.7273	0.5833	0.3824	0.3333	0.3289	0.3333	0.4176	0.4478	0.3696	0.5398	0.5875	0.3214	-2361	on_intron	76124136-76124963	4964	-	5'	TMC8	76126859-76139049	-24.73	-13.3	-11.43
17	76661321	76661487	167	1	0.00285253	F(2,12)=9.93	R2	5	5	5	33	44.76	21.69	0.4167	0.2203	0.3958	0.375	0.28	0.56	0.4091	0.3529	0.4348	0.4872	0.26	0.3125	0.1207	0.25	0.1905	87846	-	76777511-76778765	117279	-	3'	DNAH17	76419778-76573476	11.76	-11.31	23.07
17	78853824	78853961	138	3	0.00692184	F(2,12)=7.74	R2	5	5	5	65.12	81.63	80.14	0.7209	0.6437	0.72	0.7089	0.4923	0.875	0.8409	0.8154	0.75	0.8276	0.8217	0.8462	0.6907	0.8209	0.8548	-335341	on_intron	78511222-78511722	342603	-	5'	RPTOR	78518619-78940173	16.51	15.02	1.49
18	10127934	10128114	181	4	0.0227644	F(2,12)=5.27	R1	5	5	5	69.1	47.6	57.42	0.7581	0.7394	0.7037	0.5	0.6667	0.5789	0.5429	0.3846	0.4359	0.4348	0.6768	0.5714	0.4679	0.5	0.7	326512	-	10454083-10455268	-326148	-	5'	APCDD1	10454625-10488698	-21.5	-11.68	-9.82
18	34854648	34854693	46	1	0.0263683	F(2,12)=5.00	R3	5	5	5	26.14	12.28	41.25	0.3125	0.2759	0.3846	0.3125	0	0.2	0.2	0.1333	0.1	0	0.4375	0.4375	0.3333	0.75	0.2	-291351	on_intron	35144908-35147628	292936	-	3'	CELF4	34823010-35146000	-13.86	15.11	-28.97
18	46291777	46291907	131	1	0.0140807	F(2,12)=6.21	R3	5	5	5	62.1	77.68	78.71	0.6552	0.5833	0.6087	0.6316	0.6471	0.75	0.7391	0.85	0.7	0.84	0.7105	0.8333	0.9167	0.619	0.8056	-226489	on_intron	45934454-45937265	357324	-	5'	CTIF	46065417-46389588	15.58	16.61	-1.03
18	46317131	46317255	125	7	0.00657422	F(2,12)=7.86	R3	5	5	5	64.34	80.31	83.76	0.6718	0.544	0.75	0.6949	0.6154	0.7791	0.7586	0.7465	0.9286	0.8871	0.7183	0.8219	0.8814	0.9474	0.8485	-251837	on_intron	45934454-45937265	382678	-	5'	CTIF	46065417-46389588	15.97	19.42	-3.45
18	46461686	46461836	151	5	0.0127457	F(2,12)=6.41	R2	5	5	5	17.58	34.11	29.09	0.1465	0.1859	0.2566	0.0548	0.1983	0.4355	0.2778	0.3727	0.4219	0.2268	0.3197	0.3103	0.2614	0.186	0.3896	-15394	on_intron	46474932-46479364	17529	-	3'	SMAD7	46446223-46477081	16.53	11.51	5.02
18	77269146	77269296	151	9	0.0399603	F(2,12)=4.26	R2	5	5	5	19.27	33.96	32.97	0.2041	0.2056	0.225	0.2584	0.0539	0.4397	0.1628	0.3125	0.3009	0.4085	0.2847	0.4494	0.2241	0.45	0.3846	-113523	on_intron	77153293-77160984	115854	-	5'	NFATC1	77155772-77289325	14.69	13.7	0.99
18	77426041	77426176	136	4	0.047173	F(2,12)=3.98	R1	5	5	5	96.64	82.91	82.63	0.9556	0.9835	0.9167	0.9615	0.9643	0.8333	0.8611	0.9286	0.7458	0.8529	0.8947	0.7872	0.8977	0.5405	0.8372	-13703	on_intron	77438981-77440398	14223	-	3'	AC068473.1	77398938-77439745	-13.73	-14.01	0.28
19	663583	663797	215	13	0.0429478	F(2,12)=4.14	R1	5	5	5	39.16	37.15	24.49	0.3849	0.3566	0.5397	0.453	0.2518	0.3304	0.4711	0.236	0.3457	0.4848	0.253	0.2901	0.2285	0.2349	0.2372	351	-	662285-663609	-187	CpGI_coreshore	3'	RNF126	647530-663233	-2.01	-14.67	12.66
19	1047184	1047347	164	13	0.000361173	F(2,12)=16.48	R2	5	5	5	37.64	62.24	49.48	0.2685	0.3545	0.4265	0.3605	0.4722	0.7153	0.6617	0.5515	0.5702	0.6204	0.5463	0.5577	0.5134	0.4356	0.4373	-7244	on_exon	1039765-1040254	7420	-	5'	ABCA7	1040102-1065571	24.6	11.84	12.76
19	2624249	2624384	136	8	0.0390751	F(2,12)=4.30	R1	5	5	5	93.46	92.89	82.66	0.8452	0.972	0.9459	0.8991	0.9496	0.9636	0.8375	0.928	0.975	0.9559	0.9007	0.8265	0.913	0.6947	0.7203	-78496	on_intron	2702533-2702987	78604	-	3'	GNG7	2511218-2702746	-0.57	-10.8	10.23
19	10375754	10375888	135	6	0.0164875	F(2,12)=5.89	R3	5	5	5	82.3	89.95	93.49	0.8095	0.8417	0.9286	0.6984	0.8158	0.9647	0.8545	0.8873	0.8831	0.8986	0.9621	0.9359	0.9318	0.9221	0.916	5630	-	10380288-10381965	-4533	-	5'	ICAM1	10381517-10397291	7.65	11.19	-3.54
19	13192502	13192662	161	10	0.049649	F(2,12)=3.90	R3	5	5	5	61.18	68.55	72.8	0.6746	0.6205	0.4834	0.6683	0.5652	0.7568	0.5556	0.6908	0.7192	0.7008	0.7695	0.7371	0.6165	0.7489	0.8	-86077	on_exon	13105974-13107688	86529	-	5'	NFIX	13106584-13209610	7.37	11.62	-4.25
19	13841885	13841989	105	4	0.0479119	F(2,12)=3.96	R2	5	5	5	10.87	25.07	22.65	0.0777	0.0588	0.1739	0.0536	0.1667	0.386	0.1429	0.2273	0.2419	0.2895	0.3645	0.0678	0.2069	0.1827	0.2404	586	-	13813262-13814827	28624	-	5'	CCDC130	13842574-13874106	14.2	11.78	2.42
19	16437104	16437220	117	3	0.0296822	F(2,12)=4.78	R1	5	5	5	44.5	25.55	31.49	0.5	0.4419	0.34	0.3636	0.5263	0.1875	0.3333	0.3297	0.1324	0.2549	0.2706	0.2895	0.5114	0.2	0.3019	-1568	on_intron	16435203-16438064	1902	CpGI_core	5'	KLF2	16435651-16438337	-18.95	-13.01	-5.94
19	18331110	18331243	134	8	0.0154962	F(2,12)=6.02	R1	5	5	5	83.65	80.88	72.37	0.8462	0.887	0.7788	0.8088	0.7933	0.71	0.8557	0.8413	0.8446	0.775	0.7075	0.7545	0.6932	0.7427	0.7391	-27899	intron_internal	18368483-18368911	37669	-	3'	PDE4C	18318771-18359010	-2.77	-11.28	8.51
19	18760474	18760598	125	5	0.0419357	F(2,12)=4.18	R2	5	5	5	10.58	24.93	22.27	0.1615	0.0412	0.1867	0.0217	0.0588	0.1613	0.339	0.2697	0.2982	0.2222	0.2247	0.2759	0.07	0.141	0.4048	-12759	on_intron	18721524-18724001	38951	-	5'	KLHL26	18747838-18781302	14.35	11.69	2.66
19	32271188	32271380	193	1	0.0110554	F(2,12)=6.71	R2	5	5	5	85.14	97.96	97.3	0.92	0.7692	0.9	0.9286	0.8261	0.9524	1	1	0.9231	1	1	0.8947	0.9787	1	0.9655	430736	-	31839636-31843049	-428330	-	3'	TSHZ3	31765851-31840453	12.82	12.16	0.66
19	34270220	34270360	141	8	0.0166165	F(2,12)=5.88	R2	5	5	5	46.69	72.43	65.51	0.5258	0.2771	0.5476	0.6136	0.5443	0.8	0.65	0.7087	0.7215	0.7536	0.8662	0.6132	0.5565	0.6268	0.6414	17392	-	34286185-34289483	-15964	-	5'	KCTD15	34287751-34306668	25.74	18.82	6.92
19	35600661	35600809	149	6	0.0136221	F(2,12)=6.28	R3	5	5	5	37.38	55.15	59.21	0.3817	0.2094	0.483	0.463	0.4054	0.4696	0.5854	0.5167	0.5455	0.6471	0.7368	0.4611	0.5415	0.62	0.5702	5924	-	35521163-35522207	79499	-	5'	FXYD3	35606732-35615227	17.77	21.83	-4.06
19	36249868	36250044	177	12	0.00795579	F(2,12)=7.43	R2	5	5	5	75.81	86.87	86.14	0.7015	0.7181	0.801	0.7525	0.8373	0.9085	0.781	0.8974	0.9014	0.8278	0.8851	0.8827	0.8412	0.8641	0.8408	1939	-	36246329-36247982	-2061	CpGI_shoreshelf	3'	HSPB6	36245470-36247930	11.06	10.33	0.73
19	51060664	51060849	186	4	0.0281132	F(2,12)=4.88	R3	5	5	5	30.1	34.14	42.12	0.2754	0.4217	0.2558	0.2542	0.2	0.2	0.4561	0.3455	0.4054	0.2909	0.4688	0.4634	0.3136	0.5227	0.5	-10637	on_intron	51070670-51071716	10868	-	3'	LRRC4B	51020149-51071302	4.04	12.02	-7.98
19	54448700	54448831	132	5	0.022565	F(2,12)=5.29	R3	5	5	5	56.05	59.76	69.6	0.413	0.72	0.4824	0.5641	0.4725	0.6167	0.7013	0.5612	0.5625	0.5745	0.6063	0.7586	0.7273	0.6944	0.7228	17464	-	54466179-54466725	-17478	-	5'	CACNG8	54466294-54493469	3.71	13.55	-9.84
20	3732943	3733092	150	6	0.0234046	F(2,12)=5.22	R2	5	5	5	43.36	61.64	27.72	0.4896	0.4316	0.42	0.3772	0.4769	0.5263	0.5714	0.8627	0.4386	0.5676	0.6058	0.1111	0.1079	0.3607	0.2	-19777	on_exon	3662311-3663187	70633	-	5'	HSPA12B	3713314-3733758	18.28	-15.64	33.92
20	35170171	35170286	116	3	0.0281047	F(2,12)=4.88	R2	5	5	5	61.18	74.41	72.78	0.6825	0.5169	0.5909	0.6538	0.6486	0.7317	0.7143	0.7024	0.8077	0.8148	0.7419	0.8955	0.6262	0.7049	0.7209	-398	on_intron	35169190-35170087	982	CpGI_shore	5'	MYL9	35169887-35178228	13.23	11.6	1.63
20	52193040	52193208	169	5	0.0368791	F(2,12)=4.40	R1	5	5	5	93.03	89.16	81.38	0.9147	0.9495	0.9279	0.8782	0.9746	0.7913	0.9474	0.9085	0.9245	0.9079	0.8315	0.8261	0.9408	0.6825	0.6962	-33405	on_exon	52470479-52471202	277995	-	3'	ZNF217	52183604-52226446	-3.87	-11.65	7.78
20	57581333	57581441	109	6	0.000755987	F(2,12)=13.88	R2	5	5	5	54.22	75.45	72.47	0.5732	0.5988	0.4701	0.5106	0.546	0.7158	0.6883	0.7611	0.7537	0.8537	0.7874	0.6798	0.7485	0.6082	0.8475	-968	intron_exon_boundary	57581903-57582595	1155	CpGI_shore	3'	CTSZ	57570240-57582302	21.23	18.25	2.98
20	60459280	60459402	123	4	0.0296707	F(2,12)=4.78	R1	5	5	5	79.65	76.81	69.11	0.7843	0.7595	0.8049	0.7903	0.8654	0.7609	0.8085	0.7467	0.84	0.7069	0.7387	0.8033	0.6393	0.6508	0.6053	-631842	on_intron	59826978-59828978	632303	-	5'	CDH4	59827559-60512307	-2.84	-10.54	7.7
20	62034458	62034579	122	4	0.012831	F(2,12)=6.40	R3	5	5	5	64.29	75	78.27	0.5778	0.6184	0.7353	0.6667	0.6585	0.8033	0.775	0.8082	0.6383	0.6744	0.8028	0.8243	0.7797	0.7742	0.7375	24706	-	62031418-62032423	-2155	CpGI_shelf	3'	CHRNA4	61974665-62009753	10.71	13.98	-3.27
21	11100696	11100838	143	3	0.0175924	F(2,12)=5.77	R3	5	5	5	73.4	81.09	84.77	0.7483	0.6946	0.8305	0.6386	0.7662	0.7553	0.8333	0.8496	0.8125	0.8085	0.8295	0.7846	0.8544	0.8696	0.9149	70978	-	11106719-11107174	6337	-	3'	TPTE	10906201-11029719	7.69	11.37	-3.68
21	36259308	36259492	185	19	0.0349693	F(2,12)=4.49	R3	5	5	5	5.92	7.69	16.09	0.0803	0.0888	0.0787	0.0286	0.0035	0.0475	0.0317	0.0127	0.1878	0.0828	0.1732	0.2214	0.0395	0.1724	0.323	-1097738	on_exon	37432124-37433150	1173659	-	3'	RUNX1	36160098-37357047	1.77	10.17	-8.4
21	39686591	39686752	162	1	0.0154121	F(2,12)=6.03	R3	5	5	5	79.35	83.61	93.48	0.8182	0.7917	0.6667	0.8095	0.8333	0.8571	0.8333	0.9286	0.8	0.7273	0.9655	0.9091	1	0.9	0.8571	193138	-	40032244-40033665	346914	-	3'	DSCR4	39323728-39493454	4.26	14.13	-9.87
21	40667273	40667407	135	10	0.0247931	F(2,12)=5.11	R3	5	5	5	34.72	42.3	54.37	0.3008	0.3416	0.3717	0.4029	0.313	0.373	0.2308	0.5137	0.5217	0.5	0.6971	0.475	0.6149	0.4631	0.4683	-26211	on_intron	40720186-40721772	54366	-	3'	BRWD1	40556102-40693485	7.58	19.65	-12.07
21	45639294	45639443	150	2	0.0241286	F(2,12)=5.16	R1	5	5	5	79.4	76.07	47.37	0.3871	0.9753	0.7037	0.8	0.8	0.6216	0.8182	0.7568	0.8148	0.825	0.4444	0.3864	0.4459	0.3469	0.7273	66279	-	45705429-45706044	-66134	-	5'	AIRE	45705721-45718531	-3.33	-32.03	28.7
21	46714776	46714890	115	4	0.0404039	F(2,12)=4.24	R2	5	5	5	37.17	68.68	50.94	0.3908	0.3355	0.3906	0.4098	0.374	0.6458	0.6458	0.825	0.4286	0.825	0.5638	0.431	0.2841	0.8481	0.7302	6964	-	46706692-46708751	-6138	-	3'	POFUT2	46683843-46707813	31.51	13.77	17.74
21	47960118	47960278	161	5	0.000967282	F(2,12)=13.08	R2	5	5	5	93.07	96.49	74.96	0.8947	0.977	0.9681	0.7882	0.9579	0.9286	0.98	0.9867	0.9733	0.9583	0.7213	0.8082	0.8116	0.6024	0.8	-81465	on_intron	47878071-47879576	82048	-	5'	DIP2A	47878812-47989926	3.42	-18.11	21.53
22	19608356	19608521	166	5	0.0016336	F(2,12)=11.48	R2	5	5	5	74.58	91.39	85.1	0.5862	0.7879	0.7429	0.75	0.8409	0.9219	0.9231	0.8796	0.8939	0.9714	0.8492	0.8421	0.8609	0.8462	0.8519	93289	-	19701515-19702469	93949	-	3'	CLDN5	19510547-19515068	16.81	10.52	6.29
22	19608584	19608751	168	4	0.0361149	F(2,12)=4.44	R2	5	5	5	59.58	78.86	71.71	0.3868	0.6382	0.5526	0.7143	0.7419	0.831	0.7273	0.7284	0.9149	0.7885	0.7358	0.6353	0.7984	0.6571	0.6986	93517	-	19701515-19702469	93719	-	3'	CLDN5	19510547-19515068	19.28	12.13	7.15
22	22011425	22011588	164	6	0.0131255	F(2,12)=6.35	R3	5	5	5	72.84	79.19	83.83	0.6452	0.787	0.6562	0.6835	0.8025	0.7971	0.7885	0.82	0.7944	0.7556	0.8723	0.9412	0.7722	0.8737	0.7903	27073	-	21982787-21984484	-27103	-	3'	YDJC	21982378-21984353	6.35	10.99	-4.64
22	28123094	28123191	98	3	0.0200368	F(2,12)=5.51	R2	5	5	5	29.74	32.85	18.75	0.371	0.2676	0.2388	0.2273	0.371	0.3548	0.5152	0.2958	0.3333	0.2381	0.2105	0.1395	0.1591	0.2653	0.1562	1014829	-	29137867-29138560	-1014772	-	5'	HSCB	29138019-29153503	3.11	-10.99	14.1
22	29605142	29605240	99	3	0.0270629	F(2,12)=4.95	R2	5	5	5	16.43	33.77	27.03	0.06	0.1786	0.2222	0.2162	0.1892	0.3929	0.303	0.3194	0.3125	0.3429	0.2373	0.1915	0.119	0.35	0.4118	-3399	on_intron	29601482-29602291	3661	CpGI_shelf	5'	EMID1	29601840-29655586	17.34	10.6	6.74
22	36775773	36775907	135	3	0.0453671	F(2,12)=4.05	R1	5	5	5	57.68	34.89	40.7	0.5476	0.5806	0.5781	0.5357	0.6667	0.5254	0.4286	0.4043	0.1481	0.2361	0.4123	0.413	0.6804	0.2947	0.2476	-8289	on_intron	36782966-36784492	8586	-	3'	MYH9	36677323-36784063	-22.79	-16.98	-5.81
22	37691796	37691916	121	3	0.0132114	F(2,12)=6.34	R1	5	5	5	71.58	57.23	58.76	0.7255	0.6774	0.7812	0.6842	0.7174	0.4638	0.6491	0.6848	0.5686	0.4286	0.6077	0.5882	0.6512	0.5152	0.507	-13847	on_intron	37603002-37603753	88795	-	5'	CYTH4	37678068-37711389	-14.35	-12.82	-1.53
22	41776634	41776788	155	8	0.0264252	F(2,12)=4.99	R3	5	5	5	71	82.09	83.21	0.5772	0.8178	0.6464	0.7931	0.6758	0.7111	0.8364	0.8376	0.887	0.8492	0.8638	0.9	0.7593	0.8525	0.8333	-13450	on_intron	41726933-41727432	49702	-	5'	TEF	41763337-41795330	11.09	12.21	-1.12
22	43095386	43095541	156	5	0.0299748	F(2,12)=4.77	R3	5	5	5	73.49	77.44	88.12	0.7083	0.697	0.8889	0.6548	0.6988	0.8571	0.7978	0.6887	0.8033	0.74	0.8876	0.8511	0.9371	0.807	0.8444	-21917	on_intron	43146531-43147126	51586	-	3'	A4GALT	43088127-43117304	3.95	14.63	-10.68
22	43288235	43288398	164	4	0.0298621	F(2,12)=4.77	R3	5	5	5	47.13	56.7	58.81	0.3861	0.453	0.5091	0.5	0.5526	0.5493	0.6364	0.5833	0.5231	0.5493	0.5547	0.5789	0.5044	0.6882	0.6452	-122915	on_intron	43410422-43411510	123113	-	3'	PACSIN2	43231418-43411151	9.57	11.68	-2.11
22	45221925	45222069	145	3	0.00305958	F(2,12)=9.75	R3	5	5	5	71.7	82.61	84.69	0.6735	0.7692	0.6471	0.7442	0.7049	0.9143	0.8621	0.8209	0.7381	0.8235	0.8947	0.881	0.8158	0.8148	0.8	-123955	on_intron	45097756-45098908	124170	-	5'	PRR5-ARHGAP8	45098113-45258586	10.91	12.99	-2.08
22	45948483	45948611	129	6	0.000978122	F(2,12)=13.04	R3	5	5	5	69.24	76.84	81.9	0.6738	0.7103	0.7119	0.6719	0.6839	0.7544	0.8349	0.8091	0.7103	0.7826	0.8821	0.7778	0.7697	0.84	0.8165	-50492	on_intron	45808899-45809953	139585	-	5'	FBLN1	45898118-45997015	7.6	12.66	-5.06
22	49827871	49827999	129	6	0.0216101	F(2,12)=5.37	R3	5	5	5	61.61	67.01	84	0.6638	0.4259	0.7321	0.6753	0.7593	0.5738	0.6866	0.633	0.7143	0.7556	0.7287	0.9278	0.9118	0.9437	0.7436	-223318	on_intron	50063840-50064476	236478	-	3'	C22orf34	49808176-50051190	5.4	22.39	-16.99
X	32669419	32669554	136	4	0.0184079	F(2,12)=5.68	R2	5	5	5	77.07	79.04	66.12	0.7375	0.8049	0.8293	0.7458	0.7361	0.8519	0.807	0.7253	0.8667	0.7797	0.5758	0.75	0.7108	0.7188	0.6875	-688138	on_intron	33744431-33744951	1075398	-	3'	DMD	31132808-33357558	1.97	-10.95	12.92
X	155104303	155104422	120	10	0.0110475	F(2,12)=6.71	R2	5	5	5	25.46	35.99	35.74	0.2117	0.2706	0.2073	0.316	0.2483	0.3308	0.3723	0.343	0.3092	0.4773	0.3871	0.4316	0.3063	0.4085	0.3	6535	-	154842113-154842719	262191	-	5'	VAMP7	155110956-155173433	10.53	10.28	0.25

## Sheet: Table S5
Table S5: Common Differentially Methylated Fragments (P<0.05, >10% methylation difference between HC and ME and >10% between HC and LC)
Chr	Start	End	Len	CpGs	Pr	Test	X.Meth	Control_count	LongCovid_count	ME_count	Controls_meth	LongCovid_meth	ME_meth	C010	C018	C037	C038	C039	LC01	LC02	LC03	LC04	LC05	ME007	ME027	ME028	ME029	ME030	Enddist	Overlap	CpGIs_range	CpGIs_dist	CpGI_relation	Strand	GeneID	GeneRange	Difference_LCHC	Difference_MEHC	Difference_LCME
1	245851466	245851609	144	11	0.0010404	F(2,12)=12.85	R1	5	5	5	39.06	20.05	20.4	0.3852	0.457	0.355	0.4437	0.3141	0.16	0.325	0.1407	0.2162	0.2081	0.2022	0.1607	0.2991	0.2234	0.1164	-533321	on_exon	245316548-245320247	534919	-	5'	KIF26B	245318287-245866428	-19.01	-18.66	-0.35
1	39940138	39940288	151	5	0.0200166	F(2,12)=5.51	R1	5	5	5	84.27	72.84	68.94	0.9651	0.8125	0.8667	0.7368	0.7912	0.8302	0.7317	0.6594	0.7872	0.6562	0.6714	0.7465	0.6825	0.6829	0.6863	-393299	on_intron	39546640-39547959	393499	-	5'	MACF1	39546988-39952789	-11.43	-15.33	3.9
17	78853824	78853961	138	3	0.00692184	F(2,12)=7.74	R2	5	5	5	65.12	81.63	80.14	0.7209	0.6437	0.72	0.7089	0.4923	0.875	0.8409	0.8154	0.75	0.8276	0.8217	0.8462	0.6907	0.8209	0.8548	-335341	on_intron	78511222-78511722	342603	-	5'	RPTOR	78518619-78940173	16.51	15.02	1.49
18	34854648	34854693	46	1	0.0263683	F(2,12)=5.00	R3	5	5	5	26.14	12.28	41.25	0.3125	0.2759	0.3846	0.3125	0	0.2	0.2	0.1333	0.1	0	0.4375	0.4375	0.3333	0.75	0.2	-291351	on_intron	35144908-35147628	292936	-	3'	CELF4	34823010-35146000	-13.86	15.11	-28.97
5	177761086	177761245	160	4	0.0453622	F(2,12)=4.05	R3	5	5	5	55.15	72.41	73.96	0.5493	0.5355	0.5426	0.65	0.5056	0.678	0.4865	0.825	0.8955	0.68	0.7405	0.8352	0.701	0.6092	0.8041	-256469	on_intron	178016559-178017670	256426	-	3'	COL23A1	177664619-178017556	17.26	18.81	-1.55
18	46317131	46317255	125	7	0.00657422	F(2,12)=7.86	R3	5	5	5	64.34	80.31	83.76	0.6718	0.544	0.75	0.6949	0.6154	0.7791	0.7586	0.7465	0.9286	0.8871	0.7183	0.8219	0.8814	0.9474	0.8485	-251837	on_intron	45934454-45937265	382678	-	5'	CTIF	46065417-46389588	15.97	19.42	-3.45
18	46291777	46291907	131	1	0.0140807	F(2,12)=6.21	R3	5	5	5	62.1	77.68	78.71	0.6552	0.5833	0.6087	0.6316	0.6471	0.75	0.7391	0.85	0.7	0.84	0.7105	0.8333	0.9167	0.619	0.8056	-226489	on_intron	45934454-45937265	357324	-	5'	CTIF	46065417-46389588	15.58	16.61	-1.03
8	16219237	16219369	133	4	0.0371922	F(2,12)=4.39	R2	5	5	5	69.18	81.53	79.95	0.8305	0.6698	0.6154	0.6279	0.7333	0.8333	0.8537	0.7083	0.85	0.9333	0.7849	0.8947	0.7647	0.7347	0.819	-205761	on_intron	16859045-16859452	640084	-	3'	MSR1	15965387-16424999	12.35	10.77	1.58
8	61778005	61778136	132	4	0.0056965	F(2,12)=8.20	R1	5	5	5	79.17	50	64.7	0.7979	0.8466	0.5676	0.883	0.7803	0.4592	0.7024	0.4474	0.4706	0.381	0.5926	0.6075	0.7706	0.7113	0.5889	-186798	on_exon	61590787-61593180	187219	-	5'	CHD7	61591337-61779465	-29.17	-14.47	-14.7
22	45221925	45222069	145	3	0.00305958	F(2,12)=9.75	R3	5	5	5	71.7	82.61	84.69	0.6735	0.7692	0.6471	0.7442	0.7049	0.9143	0.8621	0.8209	0.7381	0.8235	0.8947	0.881	0.8158	0.8148	0.8	-123955	on_intron	45097756-45098908	124170	-	5'	PRR5-ARHGAP8	45098113-45258586	10.91	12.99	-2.08
9	100116927	100117025	99	1	0.0226429	F(2,12)=5.28	R2	5	5	5	63.22	79.8	73.53	0.5455	0.68	0.6429	0.6087	0.6429	0.9091	0.75	0.7241	0.9091	0.7619	0.5455	0.8636	0.7143	0.7857	0.7826	-116259	on_intron	100000202-100000820	116726	-	5'	C9orf174	100000765-100140806	16.58	10.31	6.27
18	77269146	77269296	151	9	0.0399603	F(2,12)=4.26	R2	5	5	5	19.27	33.96	32.97	0.2041	0.2056	0.225	0.2584	0.0539	0.4397	0.1628	0.3125	0.3009	0.4085	0.2847	0.4494	0.2241	0.45	0.3846	-113523	on_intron	77153293-77160984	115854	-	5'	NFATC1	77155772-77289325	14.69	13.7	0.99
1	226821736	226821914	179	3	0.0071285	F(2,12)=7.68	R1	5	5	5	43.17	31.03	30.03	0.4583	0.4324	0.4756	0.4583	0.3506	0.4	0.2895	0.2927	0.325	0.25	0.3968	0.3091	0.3415	0.2235	0.2414	-105287	on_exon	227058046-227058906	236993	-	3'	ITPKB	226819391-226927024	-12.14	-13.14	1
9	92020711	92020890	180	6	0.0484807	F(2,12)=3.94	R3	5	5	5	49.38	60.31	61.34	0.4091	0.5111	0.4305	0.5985	0.4924	0.5686	0.5556	0.6438	0.5914	0.6533	0.7173	0.6	0.4461	0.6269	0.6862	-92333	on_intron	92112255-92113074	92185	-	3'	SEMA4D	91975702-92113045	10.93	11.96	-1.03
5	39185995	39186145	151	4	0.00351881	F(2,12)=9.38	R1	5	5	5	82.57	49.23	68.03	0.7838	0.8041	0.8039	0.9365	0.8571	0.4167	0.6531	0.4643	0.7069	0.3708	0.7191	0.697	0.734	0.4787	0.7755	-88634	on_intron	39333838-39334862	148718	-	3'	FYB	39105338-39274630	-33.34	-14.54	-18.8
5	153487744	153487916	173	1	0.0280625	F(2,12)=4.88	R1	5	5	5	86.96	70.34	73.44	0.9091	0.913	0.7931	0.8077	0.9333	0.6842	0.7667	0.6923	0.8	0.5652	0.8	0.75	0.5897	0.7143	0.875	-69449	on_intron	153418184-153418669	69561	-	5'	MFAP3	153418466-153600038	-16.62	-13.52	-3.1
1	24229150	24229250	101	13	0.004025	F(2,12)=9.04	R2	5	5	5	34.51	59.49	49.83	0.2724	0.3346	0.3968	0.371	0.3187	0.5625	0.4771	0.6686	0.631	0.5508	0.4676	0.5586	0.34	0.55	0.7099	-56398	on_intron	24285538-24286701	57452	-	3'	CNR2	24197016-24285549	24.98	15.32	9.66
9	137265050	137265231	182	7	0.00714033	F(2,12)=7.67	R2	5	5	5	44.59	64.32	57.21	0.3604	0.4714	0.4222	0.5347	0.5125	0.59	0.6023	0.6408	0.6696	0.6935	0.5912	0.5495	0.5652	0.4569	0.7241	-56286	on_intron	137111412-137111844	153639	-	5'	RXRA	137208944-137332431	19.73	12.62	7.11
12	125006174	125006328	155	1	0.0200373	F(2,12)=5.51	R3	5	5	5	44.53	55.38	58.88	0.4286	0.4375	0.4286	0.4839	0.44	0.5455	0.5385	0.5625	0.6364	0.5	0.625	0.6667	0.4615	0.5	0.7647	-45960	on_intron	125050797-125052394	46067	-	3'	NCOR2	124808961-125052135	10.85	14.35	-3.5
9	136566671	136566826	156	8	0.0374554	F(2,12)=4.37	R1	5	5	5	62.87	36.12	40.56	0.4661	0.7417	0.7523	0.5495	0.5094	0.3571	0.3071	0.4563	0.6267	0.1842	0.5036	0.3333	0.4213	0.2426	0.4068	-38405	on_intron	136758462-136758994	192169	-	3'	SARDH	136528682-136605077	-26.75	-22.31	-4.44
2	25527512	25527646	135	5	0.0229448	F(2,12)=5.26	R2	5	5	5	72.93	85.71	83.29	0.5741	0.7559	0.764	0.6935	0.7821	0.8704	0.8056	0.8421	0.8085	0.9565	0.896	0.8148	0.7097	0.8704	0.873	-37946	on_intron	25563310-25565604	37959	-	3'	DNMT3A	25455845-25565459	12.78	10.36	2.42
17	29755247	29755380	134	5	0.0086254	F(2,12)=7.25	R1	5	5	5	54.29	39.49	43.84	0.4733	0.6125	0.575	0.4894	0.56	0.3542	0.4375	0.3966	0.359	0.4444	0.4214	0.4444	0.5385	0.3879	0.3056	-36737	on_intron	29718098-29719291	37150	-	5'	RAB11FIP4	29718642-29865236	-14.8	-10.45	-4.35
9	136574324	136574504	181	10	0.0413079	F(2,12)=4.20	R1	5	5	5	74.02	55.91	59.8	0.7011	0.8165	0.7063	0.7267	0.7167	0.4322	0.5619	0.6907	0.5714	0.4571	0.5845	0.7333	0.75	0.3987	0.5396	-30752	on_intron	136758462-136758994	184491	-	3'	SARDH	136528682-136605077	-18.11	-14.22	-3.89
9	130591047	130591158	112	4	0.0173612	F(2,12)=5.79	R2	5	5	5	44.07	65.62	62.93	0.6111	0.3516	0.3818	0.359	0.6122	0.6552	0.5897	0.72	0.6111	0.6829	0.7059	0.7368	0.5	0.625	0.66	-25987	on_intron	130639684-130640175	49018	-	3'	ENG	130577291-130617035	21.55	18.86	2.69
7	73638537	73638735	199	4	0.00398266	F(2,12)=9.07	R2	5	5	5	74.81	86.79	86.68	0.7292	0.7933	0.8077	0.6154	0.7234	0.878	0.7692	0.9104	0.8889	0.8545	0.8407	0.9254	0.8361	0.8966	0.8947	-24752	on_intron	73588253-73589341	50285	-	5'	LAT2	73613982-73644161	11.98	11.87	0.11
17	40463432	40463555	124	3	0.0283651	F(2,12)=4.86	R2	5	5	5	28.53	44.76	39.9	0.3333	0.2857	0.1905	0.34	0.2895	0.5	0.3387	0.3725	0.5581	0.52	0.5	0.3273	0.27	0.3607	0.4754	-23989	on_exon	40427952-40429036	35481	-	5'	STAT5A	40439565-40463961	16.23	11.37	4.86
11	1991201	1991337	137	6	0.000953507	F(2,12)=13.12	R1	5	5	5	40.41	28.29	28.79	0.418	0.3835	0.3729	0.4762	0.3788	0.3103	0.2245	0.2875	0.3205	0.2321	0.2416	0.2828	0.3462	0.2524	0.3254	-22828	on_intron	1968077-1969057	23125	-	5'	MRPL23	1968508-2005752	-12.12	-11.62	-0.5
15	75336231	75336352	122	3	0.0063769	F(2,12)=7.93	R2	5	5	5	9.91	36.36	20.72	0.0196	0.069	0.0909	0.2069	0.1463	0.2857	0.1667	0.4881	0.3333	0.5	0.2458	0.1667	0.1269	0.2807	0.2529	-20455	on_intron	75287695-75288699	48537	-	5'	PPCDC	75315896-75343067	26.45	10.81	15.64
20	3732943	3733092	150	6	0.0234046	F(2,12)=5.22	R2	5	5	5	43.36	61.64	27.72	0.4896	0.4316	0.42	0.3772	0.4769	0.5263	0.5714	0.8627	0.4386	0.5676	0.6058	0.1111	0.1079	0.3607	0.2	-19777	on_exon	3662311-3663187	70633	-	5'	HSPA12B	3713314-3733758	18.28	-15.64	33.92
14	99719392	99719528	137	3	0.000289011	F(2,12)=17.33	R1	5	5	5	46.69	21.5	28.18	0.4217	0.5161	0.4043	0.5714	0.4143	0.1237	0.2885	0.3019	0.2162	0.1404	0.2738	0.2286	0.3456	0.2133	0.2941	-18468	on_intron	99736041-99741441	21914	-	3'	BCL11B	99635624-99737861	-25.19	-18.51	-6.68
18	46461686	46461836	151	5	0.0127457	F(2,12)=6.41	R2	5	5	5	17.58	34.11	29.09	0.1465	0.1859	0.2566	0.0548	0.1983	0.4355	0.2778	0.3727	0.4219	0.2268	0.3197	0.3103	0.2614	0.186	0.3896	-15394	on_intron	46474932-46479364	17529	-	3'	SMAD7	46446223-46477081	16.53	11.51	5.02
1	112517364	112517558	195	1	0.0358288	F(2,12)=4.45	R2	5	5	5	51.4	71.64	68	0.5	0.5455	0.2941	0.4615	0.7	0.7143	0.7692	0.6667	0.7	0.75	0.6667	0.6875	0.7692	0.4211	0.7778	-14412	on_intron	112531560-112533773	16216	-	3'	KCND3	112313284-112531777	20.24	16.6	3.64
22	37691796	37691916	121	3	0.0132114	F(2,12)=6.34	R1	5	5	5	71.58	57.23	58.76	0.7255	0.6774	0.7812	0.6842	0.7174	0.4638	0.6491	0.6848	0.5686	0.4286	0.6077	0.5882	0.6512	0.5152	0.507	-13847	on_intron	37603002-37603753	88795	-	5'	CYTH4	37678068-37711389	-14.35	-12.82	-1.53
18	77426041	77426176	136	4	0.047173	F(2,12)=3.98	R1	5	5	5	96.64	82.91	82.63	0.9556	0.9835	0.9167	0.9615	0.9643	0.8333	0.8611	0.9286	0.7458	0.8529	0.8947	0.7872	0.8977	0.5405	0.8372	-13703	on_intron	77438981-77440398	14223	-	3'	AC068473.1	77398938-77439745	-13.73	-14.01	0.28
22	41776634	41776788	155	8	0.0264252	F(2,12)=4.99	R3	5	5	5	71	82.09	83.21	0.5772	0.8178	0.6464	0.7931	0.6758	0.7111	0.8364	0.8376	0.887	0.8492	0.8638	0.9	0.7593	0.8525	0.8333	-13450	on_intron	41726933-41727432	49702	-	5'	TEF	41763337-41795330	11.09	12.21	-1.12
19	18760474	18760598	125	5	0.0419357	F(2,12)=4.18	R2	5	5	5	10.58	24.93	22.27	0.1615	0.0412	0.1867	0.0217	0.0588	0.1613	0.339	0.2697	0.2982	0.2222	0.2247	0.2759	0.07	0.141	0.4048	-12759	on_intron	18721524-18724001	38951	-	5'	KLHL26	18747838-18781302	14.35	11.69	2.66
12	108721933	108722054	122	3	0.0333476	F(2,12)=4.58	R2	5	5	5	46.6	68.5	58.51	0.4386	0.6203	0.5306	0.3492	0.3261	0.6538	0.6735	0.6761	0.7674	0.6667	0.75	0.5185	0.487	0.7358	0.3662	-11184	on_intron	108908703-108909475	187422	-	3'	CMKLR1	108681821-108733118	21.9	11.91	9.99
6	30854000	30854160	161	5	0.016286	F(2,12)=5.92	R1	5	5	5	60.13	37.76	49.18	0.5364	0.6338	0.5607	0.8444	0.5467	0.386	0.4062	0.2602	0.2933	0.5339	0.3571	0.5776	0.5754	0.3582	0.4615	-9961	on_intron	30710308-30712440	143693	-	5'	DDR1	30844198-30867933	-22.37	-10.95	-11.42
17	74524805	74524909	105	5	0.00520044	F(2,12)=8.41	R1	5	5	5	58.3	39.77	47.72	0.6386	0.5688	0.5565	0.5612	0.5517	0.3304	0.4598	0.3662	0.5263	0.3293	0.4964	0.4741	0.5509	0.404	0.3784	-8976	on_intron	74533282-74534566	9658	-	3'	CYGB	74523440-74533782	-18.53	-10.58	-7.95
9	138978263	138978402	140	7	0.0240656	F(2,12)=5.17	R3	5	5	5	63.46	77.87	79.35	0.65	0.5714	0.7432	0.593	0.7273	0.7238	0.7895	0.6962	0.9286	0.8	0.7829	0.7826	0.7171	0.8214	0.8881	-8867	on_intron	138985838-138987846	9445	-	3'	NACC2	138898383-138987131	14.41	15.89	-1.48
11	67042268	67042398	131	8	0.0273534	F(2,12)=4.93	R2	5	5	5	34.95	49.15	45.7	0.2788	0.398	0.3649	0.3228	0.3607	0.5175	0.4	0.5211	0.5232	0.4534	0.5023	0.4323	0.2901	0.4829	0.5738	-8516	on_intron	67033676-67034660	8593	-	5'	ADRBK1	67033881-67054027	14.2	10.75	3.45
22	36775773	36775907	135	3	0.0453671	F(2,12)=4.05	R1	5	5	5	57.68	34.89	40.7	0.5476	0.5806	0.5781	0.5357	0.6667	0.5254	0.4286	0.4043	0.1481	0.2361	0.4123	0.413	0.6804	0.2947	0.2476	-8289	on_intron	36782966-36784492	8586	-	3'	MYH9	36677323-36784063	-22.79	-16.98	-5.81
16	585632	585815	184	10	0.000109219	F(2,12)=21.44	R3	5	5	5	60.57	75.54	79.78	0.6406	0.6033	0.5957	0.6128	0.5837	0.6766	0.8548	0.75	0.759	0.776	0.7713	0.8442	0.8606	0.7321	0.7901	-7958	on_intron	576726-578511	8907	-	5'	SOLH	577856-604636	14.97	19.21	-4.24
19	1047184	1047347	164	13	0.000361173	F(2,12)=16.48	R2	5	5	5	37.64	62.24	49.48	0.2685	0.3545	0.4265	0.3605	0.4722	0.7153	0.6617	0.5515	0.5702	0.6204	0.5463	0.5577	0.5134	0.4356	0.4373	-7244	on_exon	1039765-1040254	7420	-	5'	ABCA7	1040102-1065571	24.6	11.84	12.76
4	81110393	81110529	137	7	0.00298404	F(2,12)=9.81	R2	5	5	5	75.75	88.75	87.76	0.7459	0.7482	0.7683	0.7296	0.8319	0.8968	0.9241	0.9307	0.8101	0.85	0.9104	0.9147	0.8149	0.9375	0.8378	-5495	on_intron	81104762-81105527	5632	-	5'	PRDM8	81105033-81125483	13	12.01	0.99
16	1208439	1208587	149	11	0.0108484	F(2,12)=6.75	R2	5	5	5	38.47	52.37	49.08	0.3934	0.4667	0.3571	0.4132	0.28	0.52	0.4118	0.5429	0.5533	0.5724	0.538	0.5169	0.4177	0.5189	0.4474	-5345	on_intron	1202415-1204624	6025	CpGI_shelf	5'	CACNA1H	1203241-1271771	13.9	10.61	3.29
22	29605142	29605240	99	3	0.0270629	F(2,12)=4.95	R2	5	5	5	16.43	33.77	27.03	0.06	0.1786	0.2222	0.2162	0.1892	0.3929	0.303	0.3194	0.3125	0.3429	0.2373	0.1915	0.119	0.35	0.4118	-3399	on_intron	29601482-29602291	3661	CpGI_shelf	5'	EMID1	29601840-29655586	17.34	10.6	6.74
17	76129099	76129221	123	3	0.000820225	F(2,12)=13.61	R1	5	5	5	61.09	36.36	47.79	0.6092	0.5632	0.587	0.7273	0.5833	0.3824	0.3333	0.3289	0.3333	0.4176	0.4478	0.3696	0.5398	0.5875	0.3214	-2361	on_intron	76124136-76124963	4964	-	5'	TMC8	76126859-76139049	-24.73	-13.3	-11.43
19	16437104	16437220	117	3	0.0296822	F(2,12)=4.78	R1	5	5	5	44.5	25.55	31.49	0.5	0.4419	0.34	0.3636	0.5263	0.1875	0.3333	0.3297	0.1324	0.2549	0.2706	0.2895	0.5114	0.2	0.3019	-1568	on_intron	16435203-16438064	1902	CpGI_core	5'	KLF2	16435651-16438337	-18.95	-13.01	-5.94
8	37755894	37756026	133	8	0.0488903	F(2,12)=3.92	R1	5	5	5	88.02	68.25	76.86	0.8592	0.8982	0.9375	0.8767	0.7541	0.7692	0.6226	0.587	0.7237	0.7429	0.7339	0.8319	0.8908	0.5147	0.7111	-1090	on_intron	37755711-37757402	1377	CpGI_core	3'	RAB11FIP1	37716136-37756985	-19.77	-11.16	-8.61
20	57581333	57581441	109	6	0.000755987	F(2,12)=13.88	R2	5	5	5	54.22	75.45	72.47	0.5732	0.5988	0.4701	0.5106	0.546	0.7158	0.6883	0.7611	0.7537	0.8537	0.7874	0.6798	0.7485	0.6082	0.8475	-968	intron_exon_boundary	57581903-57582595	1155	CpGI_shore	3'	CTSZ	57570240-57582302	21.23	18.25	2.98
6	31939186	31939321	136	8	0.0307242	F(2,12)=4.72	R2	5	5	5	41.46	62.82	57.05	0.242	0.5843	0.3814	0.4422	0.4704	0.5347	0.5101	0.793	0.5663	0.6376	0.5964	0.5934	0.4925	0.5951	0.6176	-882	on_exon	31939731-31940559	1239	CpGI_shore	3'	DOM3Z	31937587-31940069	21.36	15.59	5.77
12	2027243	2027352	110	3	0.00847489	F(2,12)=7.29	R2	5	5	5	21.4	39.09	39.04	0.1857	0.2903	0.2708	0.1071	0.1633	0.4889	0.3421	0.377	0.3409	0.4062	0.3509	0.4	0.2115	0.475	0.5263	-758	on_intron	2113344-2113881	86530	-	3'	CACNA2D4	1901123-2028002	17.69	17.64	0.05
20	35170171	35170286	116	3	0.0281047	F(2,12)=4.88	R2	5	5	5	61.18	74.41	72.78	0.6825	0.5169	0.5909	0.6538	0.6486	0.7317	0.7143	0.7024	0.8077	0.8148	0.7419	0.8955	0.6262	0.7049	0.7209	-398	on_intron	35169190-35170087	982	CpGI_shore	5'	MYL9	35169887-35178228	13.23	11.6	1.63
19	13841885	13841989	105	4	0.0479119	F(2,12)=3.96	R2	5	5	5	10.87	25.07	22.65	0.0777	0.0588	0.1739	0.0536	0.1667	0.386	0.1429	0.2273	0.2419	0.2895	0.3645	0.0678	0.2069	0.1827	0.2404	586	-	13813262-13814827	28624	-	5'	CCDC130	13842574-13874106	14.2	11.78	2.42
14	77495636	77495807	172	8	0.0279896	F(2,12)=4.89	R1	5	5	5	29.28	17.05	19.07	0.3289	0.2578	0.2366	0.4037	0.2578	0.2049	0.1415	0.0735	0.1477	0.2906	0.2429	0.2184	0.187	0.1128	0.2033	603	-	77491939-77495276	-530	CpGI_shore	3'	IRF2BPL	77490888-77495034	-12.23	-10.21	-2.02
17	33776642	33776791	150	7	0.0488887	F(2,12)=3.92	R2	5	5	5	16.28	34.33	27.99	0.1962	0.0988	0.1774	0.2424	0.1152	0.4702	0.2041	0.3689	0.2151	0.4878	0.305	0.3822	0.1166	0.4206	0.4519	787	-	33775295-33776888	98	CpGI_core	3'	SLFN13	33762115-33775856	18.05	11.71	6.34
16	84076941	84077080	140	3	0.0122143	F(2,12)=6.50	R3	5	5	5	66.67	79.35	79.64	0.5667	0.6988	0.6857	0.5789	0.8108	0.7957	0.8077	0.7945	0.7667	0.8103	0.7736	0.7407	0.8051	0.8596	0.7872	1180	-	84149913-84151110	74031	-	3'	SLC38A8	84043389-84075762	12.68	12.97	-0.29
19	36249868	36250044	177	12	0.00795579	F(2,12)=7.43	R2	5	5	5	75.81	86.87	86.14	0.7015	0.7181	0.801	0.7525	0.8373	0.9085	0.781	0.8974	0.9014	0.8278	0.8851	0.8827	0.8412	0.8641	0.8408	1939	-	36246329-36247982	-2061	CpGI_shoreshelf	3'	HSPB6	36245470-36247930	11.06	10.33	0.73
16	4527540	4527641	102	5	0.0178679	F(2,12)=5.73	R1	5	5	5	67.42	35.38	54.95	0.7123	0.6029	0.75	0.5857	0.7636	0.5526	0.6591	0.2278	0.3778	0.1831	0.5672	0.5614	0.5882	0.4429	0.5765	2645	-	4526296-4526927	-713	CpGI_shore	3'	NMRAL1	4511695-4524896	-32.04	-12.47	-19.57
14	55587537	55587752	216	4	0.0195506	F(2,12)=5.56	R2	5	5	5	26.7	55.23	41.52	0.2407	0.2593	0.25	0.2927	0.3125	0.52	0.2667	0.5455	0.7	0.6111	0.4231	0.4167	0.1957	0.5	0.54	3077	-	55518132-55518957	69406	-	5'	LGALS3	55590828-55612126	28.53	14.82	13.71
6	36969405	36969621	217	1	0.0145261	F(2,12)=6.15	R2	5	5	5	54.95	76.67	43.81	0.5238	0.5	0.4118	0.6	0.7647	0.9	0.625	0.8462	0.8182	0.7	0.48	0.6	0.2564	0.5	0.6471	3802	-	36953668-36954470	15738	-	5'	FGD2	36973422-36996846	21.72	-11.14	32.86
19	35600661	35600809	149	6	0.0136221	F(2,12)=6.28	R3	5	5	5	37.38	55.15	59.21	0.3817	0.2094	0.483	0.463	0.4054	0.4696	0.5854	0.5167	0.5455	0.6471	0.7368	0.4611	0.5415	0.62	0.5702	5924	-	35521163-35522207	79499	-	5'	FXYD3	35606732-35615227	17.77	21.83	-4.06
X	155104303	155104422	120	10	0.0110475	F(2,12)=6.71	R2	5	5	5	25.46	35.99	35.74	0.2117	0.2706	0.2073	0.316	0.2483	0.3308	0.3723	0.343	0.3092	0.4773	0.3871	0.4316	0.3063	0.4085	0.3	6535	-	154842113-154842719	262191	-	5'	VAMP7	155110956-155173433	10.53	10.28	0.25
21	46714776	46714890	115	4	0.0404039	F(2,12)=4.24	R2	5	5	5	37.17	68.68	50.94	0.3908	0.3355	0.3906	0.4098	0.374	0.6458	0.6458	0.825	0.4286	0.825	0.5638	0.431	0.2841	0.8481	0.7302	6964	-	46706692-46708751	-6138	-	3'	POFUT2	46683843-46707813	31.51	13.77	17.74
15	93362872	93363004	133	3	0.0115601	F(2,12)=6.62	R1	5	5	5	75.45	60.19	64.19	0.7297	0.7525	0.7846	0.7568	0.7534	0.6429	0.7018	0.5357	0.6197	0.5538	0.7126	0.6032	0.7295	0.494	0.5833	9759	-	93425774-93426751	63748	-	3'	FAM174B	93160673-93353114	-15.26	-11.26	-4
17	75429645	75429795	151	5	0.00551996	F(2,12)=8.27	R1	5	5	5	89.39	67.52	78.81	0.898	0.9511	0.8777	0.8158	0.859	0.6364	0.6735	0.6937	0.7642	0.5641	0.7326	0.8106	0.9227	0.7791	0.6122	10992	-	75368689-75370506	60957	-	5'	AC111170.2	75440786-75443249	-21.87	-10.58	-11.29
9	135022561	135022649	89	1	0.0436989	F(2,12)=4.11	R3	5	5	5	4.44	15.15	16	0.1053	0.0357	0.05	0	0	0.1667	0.087	0.2	0.1818	0.2	0.1429	0.1429	0.1154	0.4286	0.0909	14686	-	135036714-135039978	-14152	-	5'	NTNG2	135037334-135119921	10.71	11.56	-0.85
16	57993244	57993373	130	5	0.0219789	F(2,12)=5.34	R2	5	5	5	42.74	56.54	55.28	0.4037	0.3938	0.4052	0.5043	0.4588	0.5968	0.4911	0.5446	0.6442	0.5694	0.5676	0.5608	0.3957	0.6471	0.6744	16967	-	57917882-57918351	75363	-	5'	TEPP	58010339-58022015	13.8	12.54	1.26
19	34270220	34270360	141	8	0.0166165	F(2,12)=5.88	R2	5	5	5	46.69	72.43	65.51	0.5258	0.2771	0.5476	0.6136	0.5443	0.8	0.65	0.7087	0.7215	0.7536	0.8662	0.6132	0.5565	0.6268	0.6414	17392	-	34286185-34289483	-15964	-	5'	KCTD15	34287751-34306668	25.74	18.82	6.92
16	88988953	88989049	97	4	0.0436718	F(2,12)=4.11	R3	5	5	5	42.17	52.48	55.77	0.45	0.3763	0.4	0.5733	0.3117	0.6182	0.3947	0.5889	0.5111	0.5195	0.5566	0.5641	0.5447	0.5085	0.64	17501	-	89006335-89008600	-17381	-	5'	AC092384.1	89006549-89017932	10.31	13.6	-3.29
4	6891272	6891414	143	7	0.0134882	F(2,12)=6.30	R2	5	5	5	45.74	70.7	64.61	0.5	0.4534	0.4884	0.4663	0.3714	0.5062	0.8451	0.7771	0.6364	0.748	0.8393	0.6724	0.4515	0.6019	0.7281	19556	-	6910916-6912310	-19643	-	5'	TBC1D14	6910969-7034845	24.96	18.87	6.09
1	90074598	90074699	102	4	0.0063747	F(2,12)=7.93	R1	5	5	5	68.42	32.02	52.69	0.5294	0.7071	0.6739	0.5882	0.8947	0.4493	0.3939	0.1795	0.2647	0.359	0.5778	0.3514	0.7156	0.3934	0.3393	23933	-	90098231-90099292	-23632	-	5'	LRRC8C	90098631-90398809	-36.4	-15.73	-20.67
2	207115137	207115254	118	9	0.0340839	F(2,12)=4.54	R1	5	5	5	51.19	33.76	38.61	0.3879	0.5236	0.4911	0.6371	0.5	0.4088	0.2258	0.4207	0.4194	0.1513	0.412	0.2667	0.4028	0.2946	0.4491	24134	-	207139288-207140031	-24150	-	5'	ZDBF2	207139387-207179148	-17.43	-12.58	-4.85
20	62034458	62034579	122	4	0.012831	F(2,12)=6.40	R3	5	5	5	64.29	75	78.27	0.5778	0.6184	0.7353	0.6667	0.6585	0.8033	0.775	0.8082	0.6383	0.6744	0.8028	0.8243	0.7797	0.7742	0.7375	24706	-	62031418-62032423	-2155	CpGI_shelf	3'	CHRNA4	61974665-62009753	10.71	13.98	-3.27
16	3137553	3137716	164	6	0.0178235	F(2,12)=5.74	R2	5	5	5	27.01	53.09	41.68	0.2903	0.2452	0.26	0.4043	0.15	0.4167	0.3871	0.6667	0.5278	0.5952	0.413	0.3016	0.3051	0.3802	0.6325	24846	-	3156250-3156889	-18696	-	5'	ZNF205	3162561-3170518	26.08	14.67	11.41
16	88844415	88844568	154	7	0.000635979	F(2,12)=14.46	R2	5	5	5	26.11	45.79	37.69	0.2105	0.2574	0.2882	0.2222	0.3089	0.5052	0.4414	0.4161	0.438	0.4939	0.3756	0.3526	0.284	0.5188	0.4242	25619	-	88868710-88870592	-24294	-	5'	CDT1	88870186-88875665	19.68	11.58	8.1
7	65508762	65508884	123	3	0.0342737	F(2,12)=4.53	R2	5	5	5	24.64	39.2	38.24	0.25	0.2708	0.1707	0.3043	0.2188	0.6129	0.36	0.2264	0.4	0.5	0.4688	0.3333	0.3146	0.4884	0.3636	31902	-	65540544-65541104	-31781	-	5'	ASL	65540785-65558545	14.56	13.6	0.96
10	95223317	95223451	135	4	0.00153488	F(2,12)=11.67	R2	5	5	5	48.31	69.72	69.4	0.5	0.3972	0.5325	0.5769	0.5417	0.6667	0.7188	0.6136	0.7333	0.7941	0.7692	0.7593	0.6184	0.6129	0.7843	32939	-	95256134-95256680	-32816	-	5'	CEP55	95256389-95288849	21.41	21.09	0.32
2	238831475	238831641	167	4	0.0191159	F(2,12)=5.60	R3	5	5	5	45.07	58.79	60.61	0.5195	0.5234	0.3289	0.5139	0.3151	0.5056	0.6809	0.4872	0.6604	0.6598	0.5227	0.6122	0.626	0.5968	0.6818	43829	-	238875132-238876327	-43656	-	5'	UBE2F	238875469-238951236	13.72	15.54	-1.82
1	1580278	1580391	114	6	0.0452123	F(2,12)=4.05	R3	5	5	5	68.14	84.69	86.02	0.5636	0.7511	0.6977	0.5673	0.8372	0.916	0.7473	0.9006	0.7522	0.8647	0.9498	0.7622	0.767	0.9704	0.7917	44803	-	1534332-1536136	-44254	-	3'	RP11-345P4.5	1533392-1535476	16.55	17.88	-1.33
1	59090260	59090360	101	7	0.0485715	F(2,12)=3.93	R3	5	5	5	56.48	68.87	79.32	0.5714	0.6115	0.7961	0.4316	0.4815	0.6627	0.4127	0.8261	0.7458	0.6339	0.7972	0.9431	0.7277	0.8049	0.7561	47095	-	59041758-59043295	-47064	-	3'	TACSTD2	59041099-59043166	12.39	22.84	-10.45
1	147190323	147190431	109	1	0.0200422	F(2,12)=5.51	R2	5	5	5	17.27	38.3	28.87	0.1053	0.25	0.2778	0.0556	0.1053	0.4118	0.3333	0.2963	0.5	0.3571	0.2051	0.2727	0.2245	0.5	0.5	47706	-	147141843-147142918	-47512	-	3'	ACP6	147119170-147142618	21.03	11.6	9.43
13	19803887	19804042	156	3	0.0118692	F(2,12)=6.56	R1	5	5	5	68.25	47.91	55.9	0.7636	0.6373	0.7442	0.6667	0.6557	0.3269	0.3824	0.5185	0.6154	0.5918	0.5301	0.439	0.5859	0.641	0.5833	47896	-	19918586-19919221	115180	-	3'	TUBA3C	19747910-19755992	-20.34	-12.35	-7.99
17	75927549	75927698	150	7	0.0465103	F(2,12)=4.01	R2	5	5	5	49.22	69.89	66.41	0.5491	0.4936	0.662	0.5333	0.2937	0.6625	0.5385	0.7355	0.7319	0.7526	0.6033	0.8279	0.6211	0.5748	0.7667	48891	-	75883804-75884328	-43369	-	3'	AC015804.1	75875109-75878659	20.67	17.19	3.48
2	23557449	23557597	149	2	0.0320745	F(2,12)=4.64	R3	5	5	5	64.62	75.47	78.68	0.56	0.7333	0.7027	0.5294	0.7241	0.6552	0.7568	0.7273	0.871	0.7586	0.8095	0.7895	0.7647	0.75	0.8158	50492	-	23607730-23610124	-50280	-	5'	KLHL29	23608088-23931481	10.85	14.06	-3.21
4	77869607	77869774	168	8	0.0229634	F(2,12)=5.25	R2	5	5	5	32.75	49.43	44.57	0.3868	0.2188	0.2977	0.4196	0.3488	0.5185	0.4405	0.4015	0.6632	0.4625	0.4892	0.4528	0.3674	0.4568	0.5529	50606	-	77818016-77819600	-50173	-	3'	ANKRD56	77816082-77819002	16.68	11.82	4.86
11	122906814	122906950	137	4	0.0389693	F(2,12)=4.30	R2	5	5	5	50.48	70.19	63.23	0.4146	0.5764	0.4432	0.5593	0.4889	0.8222	0.5106	0.7526	0.7	0.75	0.6132	0.7132	0.4046	0.7536	0.7653	54387	-	122854931-122855582	-51367	-	3'	BSX	122848278-122852428	19.71	12.75	6.96
5	43007220	43007324	105	4	0.0499919	F(2,12)=3.89	R2	5	5	5	45.04	61.11	56.02	0.2794	0.5361	0.459	0.4493	0.5	0.5357	0.549	0.575	0.6875	0.6854	0.6355	0.4348	0.527	0.7222	0.525	57955	-	43042108-43043477	-34887	-	5'	ZNF131	43065278-43192123	16.07	10.98	5.09
10	118025165	118025303	139	5	0.0100889	F(2,12)=6.91	R2	5	5	5	62.06	75.13	48.95	0.7286	0.6378	0.6444	0.6058	0.4423	0.7273	0.7667	0.8559	0.6667	0.6308	0.5656	0.5368	0.3444	0.5333	0.55	58638	-	118030580-118034230	-5414	-	5'	C10orf96	118083940-118139541	13.07	-13.11	26.18
6	88477346	88477481	136	3	0.0264116	F(2,12)=4.99	R2	5	5	5	30.35	56.19	48.97	0.2766	0.2883	0.3269	0.3077	0.3239	0.4091	0.5556	0.6545	0.6087	0.5556	0.6034	0.6042	0.1382	0.6463	0.6571	65420	-	88411143-88412168	-65312	-	3'	AKIRIN2	88384790-88411927	25.84	18.62	7.22
5	17151368	17151503	136	3	0.0173025	F(2,12)=5.80	R2	5	5	5	61.43	84.36	80.31	0.6304	0.5	0.5789	0.6053	0.7778	0.7667	1	0.7692	0.9149	0.7727	0.7162	0.9796	0.75	1	0.7255	66167	-	17216490-17219021	-65121	-	5'	BASP1	17217669-17276943	22.93	18.88	4.05
2	240241154	240241261	108	7	0.0144085	F(2,12)=6.16	R3	5	5	5	40.98	54.38	73.14	0.319	0.3594	0.4437	0.4615	0.5031	0.5521	0.2642	0.8051	0.4158	0.3333	0.8639	0.5596	0.9064	0.6496	0.7234	81870	-	240321778-240323919	-80623	-	5'	AC062017.1	240323130-240324058	13.4	32.16	-18.76
17	76661321	76661487	167	1	0.00285253	F(2,12)=9.93	R2	5	5	5	33	44.76	21.69	0.4167	0.2203	0.3958	0.375	0.28	0.56	0.4091	0.3529	0.4348	0.4872	0.26	0.3125	0.1207	0.25	0.1905	87846	-	76777511-76778765	117279	-	3'	DNAH17	76419778-76573476	11.76	-11.31	23.07
22	19608356	19608521	166	5	0.0016336	F(2,12)=11.48	R2	5	5	5	74.58	91.39	85.1	0.5862	0.7879	0.7429	0.75	0.8409	0.9219	0.9231	0.8796	0.8939	0.9714	0.8492	0.8421	0.8609	0.8462	0.8519	93289	-	19701515-19702469	93949	-	3'	CLDN5	19510547-19515068	16.81	10.52	6.29
22	19608584	19608751	168	4	0.0361149	F(2,12)=4.44	R2	5	5	5	59.58	78.86	71.71	0.3868	0.6382	0.5526	0.7143	0.7419	0.831	0.7273	0.7284	0.9149	0.7885	0.7358	0.6353	0.7984	0.6571	0.6986	93517	-	19701515-19702469	93719	-	3'	CLDN5	19510547-19515068	19.28	12.13	7.15
2	64487501	64487678	178	3	0.0378866	F(2,12)=4.35	R2	5	5	5	53.58	82.27	79.6	0.5821	0.3448	0.4848	0.5213	0.8962	0.86	0.5441	0.9383	0.9655	0.8095	0.7143	0.9434	0.7154	0.9388	0.9487	115914	-	64370889-64371811	-115866	-	3'	PELI1	64319786-64371588	28.69	26.02	2.67
3	16092805	16092930	126	4	0.0199443	F(2,12)=5.52	R2	5	5	5	17.7	36.06	28.45	0.2143	0.1591	0.2353	0.1447	0.1685	0.2714	0.2615	0.3286	0.3243	0.5044	0.2581	0.4	0.1898	0.3488	0.3478	123227	-	15900498-15901990	192308	-	5'	GALNTL2	16216156-16273499	18.36	10.75	7.61
7	158766236	158766379	144	12	0.00830389	F(2,12)=7.33	R3	5	5	5	27.33	45.72	62.74	0.1596	0.2665	0.3612	0.3116	0.3386	0.224	0.3934	0.5183	0.545	0.6357	0.7893	0.6859	0.4529	0.6952	0.4551	143293	-	158648926-158649759	-116619	-	3'	ESYT2	158523686-158622944	18.39	35.41	-17.02
8	58055165	58055309	145	17	0.0238138	F(2,12)=5.19	R2	5	5	5	10.96	38.51	22.61	0.1646	0.051	0.088	0.0782	0.2088	0.3681	0.3154	0.6	0.078	0.5144	0.2939	0.1628	0.2656	0.1807	0.1493	148763	-	57905701-57906544	-148764	-	3'	IMPAD1	57870492-57906403	27.55	11.65	15.9
8	58055310	58055463	154	9	0.0391941	F(2,12)=4.29	R2	5	5	5	19.79	53.97	35.45	0.2137	0.1836	0.1023	0.1836	0.328	0.604	0.3913	0.725	0.1293	0.7244	0.2945	0.5	0.4375	0.2262	0.2663	148908	-	57905701-57906544	-148918	-	3'	IMPAD1	57870492-57906403	34.18	15.66	18.52
2	31806624	31806780	157	13	0.0283684	F(2,12)=4.86	R3	5	5	5	47.81	58.55	65.06	0.3929	0.4536	0.4357	0.6951	0.3588	0.6842	0.5542	0.5938	0.4964	0.5912	0.76	0.6792	0.5435	0.6524	0.6507	169044	-	31805294-31806403	-376	CpGI_shore	3'	XDH	31557187-31637581	10.74	17.25	-6.51
1	4005441	4005539	99	1	0.0304815	F(2,12)=4.74	R1	5	5	5	38	24.73	27	0.375	0.3571	0.45	0.36	0.36	0.1875	0.3889	0.1538	0.2308	0.3	0.2308	0.2308	0.3824	0.25	0.1333	188585	-	3816357-3818084	-187454	-	3'	C1orf174	3805689-3816857	-13.27	-11	-2.27
17	6135189	6135320	132	3	0.0182201	F(2,12)=5.70	R2	5	5	5	65.94	78	77.95	0.5965	0.6957	0.7021	0.6889	0.5714	0.8421	0.8478	0.8182	0.6182	0.8	0.7674	0.8088	0.807	0.7885	0.7049	212442	-	6347466-6348111	-212276	-	5'	FAM64A	6347761-6354382	12.06	12.01	0.05
7	7343653	7343781	129	3	0.048388	F(2,12)=3.94	R3	5	5	5	80.7	92.59	94.15	0.9545	0.7143	0.7111	0.8	0.8305	0.9231	0.9655	0.9605	0.8367	0.9459	0.9897	0.9825	0.9531	0.7826	0.9344	262723	-	7606373-7607023	-262719	-	5'	MIOS	7606503-7648560	11.89	13.45	-1.56
14	19107881	19108094	214	1	0.0101184	F(2,12)=6.90	R2	5	5	5	76.47	91.09	90	0.7037	0.6923	0.8611	0.7083	0.8	0.95	0.92	0.8571	1	0.8667	0.9167	0.8889	0.9535	0.7333	0.9167	269429	-	19360224-19360905	-252342	-	5'	OR11H12	19377522-19378606	14.62	13.53	1.09
18	10127934	10128114	181	4	0.0227644	F(2,12)=5.27	R1	5	5	5	69.1	47.6	57.42	0.7581	0.7394	0.7037	0.5	0.6667	0.5789	0.5429	0.3846	0.4359	0.4348	0.6768	0.5714	0.4679	0.5	0.7	326512	-	10454083-10455268	-326148	-	5'	APCDD1	10454625-10488698	-21.5	-11.68	-9.82
17	55801468	55801631	164	5	0.00873684	F(2,12)=7.22	R2	5	5	5	23.42	39.05	36.68	0.1982	0.2619	0.2111	0.2262	0.25	0.4043	0.2419	0.4135	0.4058	0.4353	0.4628	0.3486	0.2302	0.3889	0.3735	359150	-	56160644-56161614	-359175	-	5'	DYNLL2	56160780-56167618	15.63	13.26	2.37
3	126945870	126946029	160	4	0.0215164	F(2,12)=5.38	R2	5	5	5	37.6	49.02	11.66	0.4355	0.5733	0.0211	0.3684	0.5	0.7067	0.5647	0.7941	0.3507	0.1786	0.0933	0.113	0.0926	0.1017	0.2121	371038	-	127316928-127317531	-371057	-	5'	MCM2	127317066-127341276	11.42	-25.94	37.36
7	158250978	158251159	182	5	0.0372159	F(2,12)=4.38	R2	5	5	5	46.18	74.26	61.46	0.374	0.7041	0.4831	0.2609	0.236	0.5417	0.6765	0.8661	0.6915	0.89	0.3404	0.6522	0.6026	0.8476	0.6116	398111	-	158648926-158649759	-397947	-	5'	WDR60	158649269-158749438	28.08	15.28	12.8
19	32271188	32271380	193	1	0.0110554	F(2,12)=6.71	R2	5	5	5	85.14	97.96	97.3	0.92	0.7692	0.9	0.9286	0.8261	0.9524	1	1	0.9231	1	1	0.8947	0.9787	1	0.9655	430736	-	31839636-31843049	-428330	-	3'	TSHZ3	31765851-31840453	12.82	12.16	0.66
1	19110747	19110909	163	9	0.0242717	F(2,12)=5.15	R1	5	5	5	69.99	53.33	34.61	0.8176	0.6842	0.8056	0.441	0.799	0.6983	0.255	0.4549	0.8433	0.5276	0.4636	0.2131	0.3673	0.2074	0.4967	467125	-	19577885-19578992	-467137	-	5'	MRTO4	19578033-19586622	-16.66	-35.38	18.72
2	121955379	121955533	155	4	0.043443	F(2,12)=4.12	R2	5	5	5	27.07	49.38	39.31	0.3028	0.2687	0.3269	0.2375	0.186	0.55	0.2903	0.6566	0.463	0.4328	0.4455	0.45	0.1618	0.459	0.5612	539147	-	122494109-122494919	-538729	-	5'	TSN	122494679-122525429	22.31	12.24	10.07
2	84102479	84102676	198	3	0.0343209	F(2,12)=4.53	R3	5	5	5	63.37	75.85	80	0.45	0.7736	0.6809	0.6667	0.6316	0.8718	0.6981	0.7193	0.7568	0.78	0.8475	0.8776	0.6825	0.871	0.7708	640904	-	84686006-84686751	-583526	-	5'	DNAH6	84743579-85046713	12.48	16.63	-4.15
1	219588839	219589004	166	1	0.0169582	F(2,12)=5.84	R3	5	5	5	85.06	95.08	96.74	0.75	0.8333	0.7857	0.8421	1	1	1	0.875	0.9167	1	0.9231	1	0.9655	1	1	678441	-	220267315-220267934	-678475	-	5'	IARS2	220267444-220321380	10.02	11.68	-1.66
13	40661494	40661654	161	4	0.0420373	F(2,12)=4.18	R3	5	5	5	64.5	76.76	79.53	0.7317	0.662	0.7111	0.5714	0.5904	0.7759	0.76	0.8548	0.6429	0.7639	0.8111	0.8125	0.8116	0.8028	0.6471	701895	-	41363436-41364319	-701941	-	5'	SLC25A15	41363548-41386596	12.26	15.03	-2.77
3	75716998	75717077	80	7	0.0109795	F(2,12)=6.73	R3	5	5	5	31.45	43.45	48.08	0.2654	0.3984	0.2872	0.3741	0.2364	0.4095	0.4569	0.4138	0.3905	0.5647	0.5506	0.4646	0.4963	0.3884	0.3913	1146708	-	74663507-74664121	-1052955	-	3'	CNTN3	74311719-74570291	12	16.63	-4.63
8	4754190	4754354	165	5	0.018722	F(2,12)=5.64	R2	5	5	5	53.14	71.57	68.91	0.4757	0.5541	0.4851	0.6813	0.4384	0.7273	0.7051	0.9221	0.6172	0.688	0.7292	0.7087	0.6872	0.5301	0.7714	1509760	-	6263583-6264322	-1509392	-	5'	MCPH1	6264113-6501144	18.43	15.77	2.66

## Sheet: Table S6
Table S6: Differentially Methylated Fragments (P<0.05, >10% methylation difference between HC, LC and ME), related to Figure 5
Chr	Start	End	Len	CpGs	Pr	Test	X.Meth	Control_count	LongCovid_count	ME_count	Controls_meth	LongCovid_meth	ME_meth	C010	C018	C037	C038	C039	LC01	LC02	LC03	LC04	LC05	ME007	ME027	ME028	ME029	ME030	Enddist	Overlap	CpGIs_range	CpGIs_dist	CpGI_relation	Strand	GeneID	GeneRange	Difference_LCHC	Difference_MEHC	Difference_LCME
18	34854648	34854693	46	1	0.0263683	F(2,12)=5.00	R3	5	5	5	26.14	12.28	41.25	0.3125	0.2759	0.3846	0.3125	0	0.2	0.2	0.1333	0.1	0	0.4375	0.4375	0.3333	0.75	0.2	-291351	on_intron	35144908-35147628	292936	-	3'	CELF4	34823010-35146000	-13.86	15.11	-28.97
8	61778005	61778136	132	4	0.0056965	F(2,12)=8.20	R1	5	5	5	79.17	50	64.7	0.7979	0.8466	0.5676	0.883	0.7803	0.4592	0.7024	0.4474	0.4706	0.381	0.5926	0.6075	0.7706	0.7113	0.5889	-186798	on_exon	61590787-61593180	187219	-	5'	CHD7	61591337-61779465	-29.17	-14.47	-14.7
5	39185995	39186145	151	4	0.00351881	F(2,12)=9.38	R1	5	5	5	82.57	49.23	68.03	0.7838	0.8041	0.8039	0.9365	0.8571	0.4167	0.6531	0.4643	0.7069	0.3708	0.7191	0.697	0.734	0.4787	0.7755	-88634	on_intron	39333838-39334862	148718	-	3'	FYB	39105338-39274630	-33.34	-14.54	-18.8
15	75336231	75336352	122	3	0.0063769	F(2,12)=7.93	R2	5	5	5	9.91	36.36	20.72	0.0196	0.069	0.0909	0.2069	0.1463	0.2857	0.1667	0.4881	0.3333	0.5	0.2458	0.1667	0.1269	0.2807	0.2529	-20455	on_intron	75287695-75288699	48537	-	5'	PPCDC	75315896-75343067	26.45	10.81	15.64
20	3732943	3733092	150	6	0.0234046	F(2,12)=5.22	R2	5	5	5	43.36	61.64	27.72	0.4896	0.4316	0.42	0.3772	0.4769	0.5263	0.5714	0.8627	0.4386	0.5676	0.6058	0.1111	0.1079	0.3607	0.2	-19777	on_exon	3662311-3663187	70633	-	5'	HSPA12B	3713314-3733758	18.28	-15.64	33.92
6	30854000	30854160	161	5	0.016286	F(2,12)=5.92	R1	5	5	5	60.13	37.76	49.18	0.5364	0.6338	0.5607	0.8444	0.5467	0.386	0.4062	0.2602	0.2933	0.5339	0.3571	0.5776	0.5754	0.3582	0.4615	-9961	on_intron	30710308-30712440	143693	-	5'	DDR1	30844198-30867933	-22.37	-10.95	-11.42
19	1047184	1047347	164	13	0.000361173	F(2,12)=16.48	R2	5	5	5	37.64	62.24	49.48	0.2685	0.3545	0.4265	0.3605	0.4722	0.7153	0.6617	0.5515	0.5702	0.6204	0.5463	0.5577	0.5134	0.4356	0.4373	-7244	on_exon	1039765-1040254	7420	-	5'	ABCA7	1040102-1065571	24.6	11.84	12.76
17	76129099	76129221	123	3	0.000820225	F(2,12)=13.61	R1	5	5	5	61.09	36.36	47.79	0.6092	0.5632	0.587	0.7273	0.5833	0.3824	0.3333	0.3289	0.3333	0.4176	0.4478	0.3696	0.5398	0.5875	0.3214	-2361	on_intron	76124136-76124963	4964	-	5'	TMC8	76126859-76139049	-24.73	-13.3	-11.43
16	4527540	4527641	102	5	0.0178679	F(2,12)=5.73	R1	5	5	5	67.42	35.38	54.95	0.7123	0.6029	0.75	0.5857	0.7636	0.5526	0.6591	0.2278	0.3778	0.1831	0.5672	0.5614	0.5882	0.4429	0.5765	2645	-	4526296-4526927	-713	CpGI_shore	3'	NMRAL1	4511695-4524896	-32.04	-12.47	-19.57
14	55587537	55587752	216	4	0.0195506	F(2,12)=5.56	R2	5	5	5	26.7	55.23	41.52	0.2407	0.2593	0.25	0.2927	0.3125	0.52	0.2667	0.5455	0.7	0.6111	0.4231	0.4167	0.1957	0.5	0.54	3077	-	55518132-55518957	69406	-	5'	LGALS3	55590828-55612126	28.53	14.82	13.71
6	36969405	36969621	217	1	0.0145261	F(2,12)=6.15	R2	5	5	5	54.95	76.67	43.81	0.5238	0.5	0.4118	0.6	0.7647	0.9	0.625	0.8462	0.8182	0.7	0.48	0.6	0.2564	0.5	0.6471	3802	-	36953668-36954470	15738	-	5'	FGD2	36973422-36996846	21.72	-11.14	32.86
21	46714776	46714890	115	4	0.0404039	F(2,12)=4.24	R2	5	5	5	37.17	68.68	50.94	0.3908	0.3355	0.3906	0.4098	0.374	0.6458	0.6458	0.825	0.4286	0.825	0.5638	0.431	0.2841	0.8481	0.7302	6964	-	46706692-46708751	-6138	-	3'	POFUT2	46683843-46707813	31.51	13.77	17.74
17	75429645	75429795	151	5	0.00551996	F(2,12)=8.27	R1	5	5	5	89.39	67.52	78.81	0.898	0.9511	0.8777	0.8158	0.859	0.6364	0.6735	0.6937	0.7642	0.5641	0.7326	0.8106	0.9227	0.7791	0.6122	10992	-	75368689-75370506	60957	-	5'	AC111170.2	75440786-75443249	-21.87	-10.58	-11.29
1	90074598	90074699	102	4	0.0063747	F(2,12)=7.93	R1	5	5	5	68.42	32.02	52.69	0.5294	0.7071	0.6739	0.5882	0.8947	0.4493	0.3939	0.1795	0.2647	0.359	0.5778	0.3514	0.7156	0.3934	0.3393	23933	-	90098231-90099292	-23632	-	5'	LRRC8C	90098631-90398809	-36.4	-15.73	-20.67
16	3137553	3137716	164	6	0.0178235	F(2,12)=5.74	R2	5	5	5	27.01	53.09	41.68	0.2903	0.2452	0.26	0.4043	0.15	0.4167	0.3871	0.6667	0.5278	0.5952	0.413	0.3016	0.3051	0.3802	0.6325	24846	-	3156250-3156889	-18696	-	5'	ZNF205	3162561-3170518	26.08	14.67	11.41
1	59090260	59090360	101	7	0.0485715	F(2,12)=3.93	R3	5	5	5	56.48	68.87	79.32	0.5714	0.6115	0.7961	0.4316	0.4815	0.6627	0.4127	0.8261	0.7458	0.6339	0.7972	0.9431	0.7277	0.8049	0.7561	47095	-	59041758-59043295	-47064	-	3'	TACSTD2	59041099-59043166	12.39	22.84	-10.45
10	118025165	118025303	139	5	0.0100889	F(2,12)=6.91	R2	5	5	5	62.06	75.13	48.95	0.7286	0.6378	0.6444	0.6058	0.4423	0.7273	0.7667	0.8559	0.6667	0.6308	0.5656	0.5368	0.3444	0.5333	0.55	58638	-	118030580-118034230	-5414	-	5'	C10orf96	118083940-118139541	13.07	-13.11	26.18
2	240241154	240241261	108	7	0.0144085	F(2,12)=6.16	R3	5	5	5	40.98	54.38	73.14	0.319	0.3594	0.4437	0.4615	0.5031	0.5521	0.2642	0.8051	0.4158	0.3333	0.8639	0.5596	0.9064	0.6496	0.7234	81870	-	240321778-240323919	-80623	-	5'	AC062017.1	240323130-240324058	13.4	32.16	-18.76
17	76661321	76661487	167	1	0.00285253	F(2,12)=9.93	R2	5	5	5	33	44.76	21.69	0.4167	0.2203	0.3958	0.375	0.28	0.56	0.4091	0.3529	0.4348	0.4872	0.26	0.3125	0.1207	0.25	0.1905	87846	-	76777511-76778765	117279	-	3'	DNAH17	76419778-76573476	11.76	-11.31	23.07
7	158766236	158766379	144	12	0.00830389	F(2,12)=7.33	R3	5	5	5	27.33	45.72	62.74	0.1596	0.2665	0.3612	0.3116	0.3386	0.224	0.3934	0.5183	0.545	0.6357	0.7893	0.6859	0.4529	0.6952	0.4551	143293	-	158648926-158649759	-116619	-	3'	ESYT2	158523686-158622944	18.39	35.41	-17.02
8	58055165	58055309	145	17	0.0238138	F(2,12)=5.19	R2	5	5	5	10.96	38.51	22.61	0.1646	0.051	0.088	0.0782	0.2088	0.3681	0.3154	0.6	0.078	0.5144	0.2939	0.1628	0.2656	0.1807	0.1493	148763	-	57905701-57906544	-148764	-	3'	IMPAD1	57870492-57906403	27.55	11.65	15.9
8	58055310	58055463	154	9	0.0391941	F(2,12)=4.29	R2	5	5	5	19.79	53.97	35.45	0.2137	0.1836	0.1023	0.1836	0.328	0.604	0.3913	0.725	0.1293	0.7244	0.2945	0.5	0.4375	0.2262	0.2663	148908	-	57905701-57906544	-148918	-	3'	IMPAD1	57870492-57906403	34.18	15.66	18.52
3	126945870	126946029	160	4	0.0215164	F(2,12)=5.38	R2	5	5	5	37.6	49.02	11.66	0.4355	0.5733	0.0211	0.3684	0.5	0.7067	0.5647	0.7941	0.3507	0.1786	0.0933	0.113	0.0926	0.1017	0.2121	371038	-	127316928-127317531	-371057	-	5'	MCM2	127317066-127341276	11.42	-25.94	37.36
7	158250978	158251159	182	5	0.0372159	F(2,12)=4.38	R2	5	5	5	46.18	74.26	61.46	0.374	0.7041	0.4831	0.2609	0.236	0.5417	0.6765	0.8661	0.6915	0.89	0.3404	0.6522	0.6026	0.8476	0.6116	398111	-	158648926-158649759	-397947	-	5'	WDR60	158649269-158749438	28.08	15.28	12.8
1	19110747	19110909	163	9	0.0242717	F(2,12)=5.15	R1	5	5	5	69.99	53.33	34.61	0.8176	0.6842	0.8056	0.441	0.799	0.6983	0.255	0.4549	0.8433	0.5276	0.4636	0.2131	0.3673	0.2074	0.4967	467125	-	19577885-19578992	-467137	-	5'	MRTO4	19578033-19586622	-16.66	-35.38	18.72
2	121955379	121955533	155	4	0.043443	F(2,12)=4.12	R2	5	5	5	27.07	49.38	39.31	0.3028	0.2687	0.3269	0.2375	0.186	0.55	0.2903	0.6566	0.463	0.4328	0.4455	0.45	0.1618	0.459	0.5612	539147	-	122494109-122494919	-538729	-	5'	TSN	122494679-122525429	22.31	12.24	10.07

## Sheet: Table S7
Table S7: Associated Genes related to the DMFs in HC vs LC, at promoters and gene bodies, Related to Figure 6A
GeneID	Location	Functional Categories	Functions
A4GALT	Intron	Cell membrane structure	Lactosylceramide 4-alpha-galactosyltransferase; Catalyzes the transfer of galactose from UDP-alpha-D- galactose to lactosylceramide/beta-D-galactosyl-(1->4)-beta-D-glucosyl- (1<->1)-ceramide(d18:1(4E)) to produce globotriaosylceramide/globoside Gb3Cer (d18:1(4E)). Also able to transfer galactose to galactosylceramide/beta-D-Gal-(1<->1')-Cer. Globoside Gb3Cer is a glycosphingolipid of the globo se…
ABCA4	Intron	Lipid transport	Retinal-specific phospholipid-transporting ATPase ABCA4; Catalyzes the translocation of specific phospholipids from the extracellular/lumenal to the cytoplasmic leaflet of membrane coupled to the hydrolysis of ATP. Transports preferentially phosphatidylethanolamine. In the visual cycle, acts as an inward-directed retinoid flipase, retinoid substrates imported by ABCA4 from the extracellular or in…
ABCA7	Exon	Lipid transport	Phospholipid-transporting ATPase ABCA7; Catalyzes the translocation of specific phospholipids from the cytoplasmic to the extracellular/lumenal leaflet of membrane coupled to the hydrolysis of ATP. Transports preferentially phosphatidylserine over phosphatidylcholine. Plays a role in lipid homeostasis and macrophage- mediated phagocytosis. Binds APOA1 and may function in apolipoprotein-mediated p…
ABHD15	Exon	Lipid metabolism	Predicted to enable monoacylglycerol lipase activity and short-chain carboxylesterase activity. Predicted to be involved in adipose tissue development; cellular lipid metabolic process; and lipid catabolic process. Located in membrane.
ABR	Intron	GTPase regulation	Active breakpoint cluster region-related protein; Protein with a unique structure having two opposing regulatory activities toward small GTP-binding proteins. The C-terminus is a GTPase-activating protein domain which stimulates GTP hydrolysis by RAC1, RAC2 and CDC42. Accelerates the intrinsic rate of GTP hydrolysis of RAC1 or CDC42, leading to down-regulation of the active GTP-bound form. The ce…
ABTB2	Intron	Cellular Growth	Ankyrin repeat and BTB/POZ domain-containing protein 2; May be involved in the initiation of hepatocyte growth.
AC068473.1	Intron	lncRNA	Long non-coding RNA
AC103810.2	Intron	lncRNA	Long non-coding RNA
AC108134.2	Boundary	lncRNA	Long non-coding RNA
ADAM8	Intron	Immune	Disintegrin and metalloproteinase domain-containing protein 8; Possible involvement in extravasation of leukocytes.
ADAMTS2	Intron	Collagen processing	A disintegrin and metalloproteinase with thrombospondin motifs 2; Cleaves the propeptides of type I and II collagen prior to fibril assembly (By similarity). Does not act on type III collagen (By similarity). Cleaves lysyl oxidase LOX at a site downstream of its propeptide cleavage site to produce a short LOX form with reduced collagen-binding activity.
ADRBK1	Intron	Signal Transduction	Beta-adrenergic receptor kinase 1; Specifically phosphorylates the agonist-occupied form of the beta-adrenergic and closely related receptors, probably inducing a desensitization of them. Key regulator of LPAR1 signaling. Competes with RALA for binding to LPAR1 thus affecting the signaling properties of the receptor. Desensitizes LPAR1 and LPAR2 in a phosphorylation- independent manner. Positivel…
AGPAT2	Promoter	Lipid metabolism	1-acyl-sn-glycerol-3-phosphate acyltransferase beta; Converts 1-acyl-sn-glycerol-3-phosphate (lysophosphatidic acid or LPA) into 1,2-diacyl-sn-glycerol-3-phosphate (phosphatidic acid or PA) by incorporating an acyl moiety at the sn-2 position of the glycerol backbone.
AGXT2L2	Promoter	Amino acid metabolism	5-phosphohydroxy-L-lysine phospho-lyase; Catalyzes the pyridoxal-phosphate-dependent breakdown of 5- phosphohydroxy-L-lysine, converting it to ammonia, inorganic phosphate and 2-aminoadipate semialdehyde.
AL353597.1	Exon	lncRNA	Long non-coding RNA
ALDH1L1	Intron	Metabolism	Cytosolic 10-formyltetrahydrofolate dehydrogenase; Aldehyde dehydrogenase 1 family member L1; In the N-terminal section; belongs to the GART family.
ANKRD56	Exon	Unknown	Ankyrin repeat domain-containing protein SOWAHB; Sosondowah ankyrin repeat domain family member B; Belongs to the SOWAH family.
ANPEP	Intron	Peptide Digestion	Aminopeptidase N; Broad specificity aminopeptidase which plays a role in the final digestion of peptides generated from hydrolysis of proteins by gastric and pancreatic proteases. Also involved in the processing of various peptides including peptide hormones, such as angiotensin III and IV, neuropeptides, and chemokines. May also be involved the cleavage of peptides bound to major histocompatibil…
ARC	Exon	Cytoskeleton	Activity-regulated cytoskeleton-associated protein; Master regulator of synaptic plasticity that self-assembles into virion-like capsids that encapsulate RNAs and mediate intercellular RNA transfer in the nervous system. ARC protein is released from neurons in extracellular vesicles that mediate the transfer of ARC mRNA into new target cells, where ARC mRNA can undergo activity-dependent translat…
B4GALNT3	Intron	Glycosylation	Beta-1,4-N-acetylgalactosaminyltransferase 3; Transfers N-acetylgalactosamine (GalNAc) from UDP-GalNAc to N-acetylglucosamine-beta-benzyl with a beta-1,4-linkage to form N,N'- diacetyllactosediamine, GalNAc-beta-1,4-GlcNAc structures in N-linked glycans and probably O-linked glycans. Mediates the N,N'- diacetyllactosediamine formation on gastric mucosa. Belongs to the chondroitin N- acetylgalacto…
BAHCC1	Intron	Chromatin Organisation	Predicted to enable chromatin binding activity. Predicted to act upstream of or within chromatin organization; locomotory behavior; and neuron differentiation
BCL11B	Intron	Immune	B-cell lymphoma/leukemia 11B; Key regulator of both differentiation and survival of T- lymphocytes during thymocyte development in mammals. Essential in controlling the responsiveness of hematopoietic stem cells to chemotactic signals by modulating the expression of the receptors CCR7 and CCR9, which direct the movement of progenitor cells from the bone marrow to the thymus. Is a regulator of IL2…
BCL2L2	Intron	Apoptosis	Bcl-2-like protein 2; Promotes cell survival. Blocks dexamethasone-induced apoptosis. Mediates survival of postmitotic Sertoli cells by suppressing death-promoting activity of BAX.
BFAR	Promoter	Apoptosis	Bifunctional apoptosis regulator; Apoptosis regulator. Has anti-apoptotic activity, both for apoptosis triggered via death-receptors and via mitochondrial factors.
BFSP2	Intron	Cytoskeleton	Phakinin; Required for the correct formation and organization of lens intermediate filaments as part of a complex composed of BFSP1, BFSP2 and CRYAA.
BRD3	Promoter	Transcriptional	Bromodomain-containing protein 3; Chromatin reader that recognizes and binds hyperacetylated chromatin and plays a role in the regulation of transcription, probably by chromatin remodeling and interaction with transcription factors. Regulates transcription by promoting the binding of the transcription factor GATA1 to its targets
BTBD2	Boundary	Transcriptional	BTB/POZ domain-containing protein 2; BTB domain containing 2.
BTBD9	Intron	BTB domain protein	BTB/POZ domain-containing protein 9; BTB domain containing 9.
C1orf222	Boundary	Ciliary function	Predicted to be involved in axoneme assembly. Located in cytoplasm; nucleus; and sperm flagellum. Implicated in primary ciliary dyskinesia
C1orf93	Promoter	Lipid metabolism	Prostamide/prostaglandin F synthase; Catalyzes the reduction of prostaglandin-ethanolamide H(2) (prostamide H(2)) to prostamide F(2alpha) with NADPH as proton donor. Also able to reduce prostaglandin H(2) to prostaglandin F(2alpha)
C9orf174	Intron	Unknown	The protein encoded by this gene contains a coiled-coil domain. Alternative splicing results in multiple transcript variants encoding different isoforms. A single nucleotide polymorphism (SNP) in this gene has been associated with increased susceptibility to Behcet's Disease
C9orf89	Intron	Immune	Caspase recruitment domain-containing protein 19; Plays a role in inhibiting the effects of BCL10-induced activation of NF-kappa-B. May inhibit the phosphorylation of BCL10 in a CARD-dependent manner.
CABP1	Intron	Ion Channel	Calcium-binding protein 1; Modulates calcium-dependent activity of inositol 1,4,5- triphosphate receptors (ITPRs). Inhibits agonist- induced intracellular calcium signaling. Enhances inactivation and does not support calcium-dependent facilitation of voltage-dependent P/Q-type calcium channels. Causes calcium-dependent facilitation and inhibits inactivation of L-type calcium channels by binding t…
CACNA1H	Intron	Ion Channel	Voltage-dependent T-type calcium channel subunit alpha-1H; Voltage-sensitive calcium channel that gives rise to T-type calcium currents. T-type calcium channels belong to the 'low-voltage activated (LVA)' group. A particularity of this type of channel is an opening at quite negative potentials, and a voltage-dependent inactivation. T-type channels serve pacemaking functions in both central neuron…
CACNA2D4	Promoter	Ion Channel	Voltage-dependent calcium channel subunit alpha-2/delta-4; The alpha-2/delta subunit of voltage-dependent calcium channels regulates calcium current density and activation/inactivation kinetics of the calcium channel.
CAPG	Intron	Immune	Macrophage-capping protein; Calcium-sensitive protein which reversibly blocks the barbed ends of actin filaments but does not sever preformed actin filaments. May play an important role in macrophage function. May play a role in regulating cytoplasmic and/or nuclear structures through potential interactions with actin. May bind DNA.
CCDC130	Promoter	RNA Processing	Coiled-coil domain containing 130; Belongs to the CWC16 family.
CCRL2	Promoter	Immune	C-C chemokine receptor-like 2; Receptor for CCL19 and chemerin/RARRES2. Does not appear to be a signaling receptor, but may have a role in modulating chemokine- triggered immune responses by capturing and internalizing CCL19 or by presenting RARRES2 ligand to CMKLR1, a functional signaling receptors. Plays a critical role for the development of Th2 responses.
CD7	Promoter	Immune	This gene encodes a transmembrane protein which is a member of the immunoglobulin superfamily. This protein is found on thymocytes and mature T cells. It plays an essential role in T-cell interactions and also in T-cell/B-cell interaction during early lymphoid development.
CDH13	Intron	Cell Adhesion	Cadherin-13; Cadherins are calcium-dependent cell adhesion proteins. They preferentially interact with themselves in a homophilic manner in connecting cells; cadherins may thus contribute to the sorting of heterogeneous cell types. May act as a negative regulator of neural cell growth.
CDH4	Intron	Cell Adhesion	Cadherin-4; Cadherins are calcium-dependent cell adhesion proteins. They preferentially interact with themselves in a homophilic manner in connecting cells; cadherins may thus contribute to the sorting of heterogeneous cell types. May play an important role in retinal development.
CELF4	Intron	RNA Processing	CUGBP Elav-like family member 4; RNA-binding protein implicated in the regulation of pre-mRNA alternative splicing. Mediates exon inclusion and/or exclusion in pre- mRNA that are subject to tissue-specific and developmentally regulated alternative splicing. Specifically activates exon 5 inclusion of cardiac isoforms of TNNT2 during heart remodeling at the juvenile to adult transition. Promotes ex…
CHD7	Exon	Transcriptional	Chromodomain-helicase-DNA-binding protein 7; Probable transcription regulator. Maybe involved in the in 45S precursor rRNA production.
CIZ1	Intron	Transcriptional	Cip1-interacting zinc finger protein; May regulate the subcellular localization of CIP/WAF1.
CLU	Intron	Molecular Chaperone	Clusterin alpha chain; [Isoform 1]: Functions as extracellular chaperone that prevents aggregation of non native proteins. Prevents stress-induced aggregation of blood plasma proteins. Inhibits formation of amyloid fibrils by APP, APOC2, B2M, CALCA, CSN3, SNCA and aggregation-prone LYZ variants (in vitro). Does not require ATP. Maintains partially unfolded proteins in a state appropriate for subs…
CMKLR1	Intron	Signal Transduction	Chemokine-like receptor 1; Receptor for the chemoattractant adipokine chemerin/RARRES2 and for the omega-3 fatty acid derived molecule resolvin E1. Interaction with RARRES2 induces activation of intracellular signaling molecules, such as SKY, MAPK1/3 (ERK1/2), MAPK14/P38MAPK and PI3K leading to multifunctional effects, like, reduction of immune responses, enhancing of adipogenesis and angionesis.…
CNN2	Intron	Muscle contraction	Calponin-2; Thin filament-associated protein that is implicated in the regulation and modulation of smooth muscle contraction. It is capable of binding to actin, calmodulin, troponin C and tropomyosin. The interaction of calponin with actin inhibits the actomyosin Mg-ATPase activity.
CNR2	Intron	Immune	Cannabinoid receptor 2; Heterotrimeric G protein-coupled receptor for endocannabinoid 2-arachidonoylglycerol mediating inhibition of adenylate cyclase. May function in inflammatory response, nociceptive transmission and bone homeostasis.
COL1A1	Boundary	Collagen formation	Collagen alpha-1(I) chain; Type I collagen is a member of group I collagen (fibrillar forming collagen).
COL23A1	Intron	Extracellular matrix	COL23A1 is a member of the transmembrane collagens, a subfamily of the nonfibrillar collagens that contain a single pass hydrophobic transmembrane domain
CSF2RB	Intron	Immune	Cytokine receptor common subunit beta; High affinity receptor for interleukin-3, interleukin-5 and granulocyte-macrophage colony-stimulating factor.
CTIF	Intron	Translational	CBP80/20-dependent translation initiation factor; Specifically required for the pioneer round of mRNA translation mediated by the cap-binding complex (CBC), that takes place during or right after mRNA export via the nuclear pore complex (NPC). Acts via its interaction with the NCBP1/CBP80 component of the CBC complex and recruits the 40S small subunit of the ribosome via eIF3.
CTSZ	Promoter	Proteolysis	Cathepsin Z; Exhibits carboxy-monopeptidase as well as carboxy-dipeptidase activity. Capable of producing kinin potentiating peptides (By similarity); Belongs to the peptidase C1 family.
CUEDC2	Promoter	Ubiquitination	CUE domain-containing protein 2; Down-regulates ESR1 protein levels through the ubiquitination-proteasome pathway, regardless of the presence of 17 beta-estradiol. Also involved in 17 beta-estradiol-induced ESR1 degradation. Controls PGR protein levels through a similar mechanism.
CYGB	Intron	Oxidative Stress	Cytoglobin; May have a protective function during conditions of oxidative stress. May be involved in intracellular oxygen storage or transfer.
CYTH4	Intron	Guanine exchange	Cytohesin-4; Promotes guanine-nucleotide exchange on ARF1 and ARF5. Promotes the activation of ARF factors through replacement of GDP with GTP.
DDOST	Promoter	Glycosylation	Dolichyl-diphosphooligosaccharide--protein glycosyltransferase 48 kDa subunit; Essential subunit of the N-oligosaccharyl transferase (OST) complex which catalyzes the transfer of a high mannose oligosaccharide from a lipid-linked oligosaccharide donor to an asparagine residue within an Asn-X-Ser/Thr consensus motif in nascent polypeptide chains. Required for the assembly of both SST3A- and SS3B-c…
DDR1	Intron	Cell Signalling	Receptor tyrosine kinases play a key role in the communication of cells with their microenvironment. These kinases are involved in the regulation of cell growth, differentiation and metabolism. The protein encoded by this gene belongs to a subfamily of tyrosine kinase receptors with homology to Dictyostelium discoideum protein discoidin I in their extracellular domain, and that are activated by v…
DES	Promoter	Cytoskeleton	Desmin; Muscle-specific type III intermediate filament essential for proper muscular structure and function. Plays a crucial role in maintaining the structure of sarcomeres, inter-connecting the Z-disks and forming the myofibrils, linking them not only to the sarcolemmal cytoskeleton, but also to the nucleus and mitochondria, thus providing strength for the muscle fiber during activity. In adult …
DNAH17	Intron	Sperm motility	Dynein heavy chain 17, axonemal; Force generating protein of respiratory cilia. Produces force towards the minus ends of microtubules. Dynein has ATPase activity; the force-producing power stroke is thought to occur on release of ADP. Involved in sperm motility; implicated in sperm flagellar assembly (By similarity).
DNAJB6	Intron	Immune	DnaJ homolog subfamily B member 6; Plays an indispensable role in the organization of KRT8/KRT18 filaments. Acts as an endogenous molecular chaperone for neuronal proteins including huntingtin. Suppresses aggregation and toxicity of polyglutamine-containing, aggregation-prone proteins. Isoform B but not isoform A inhibits huntingtin aggregation.
DNMT3A	Intron	Epigenetic Regulation	DNA (cytosine-5)-methyltransferase 3A; Required for genome-wide de novo methylation and is essential for the establishment of DNA methylation patterns during development. DNA methylation is coordinated with methylation of histones. It modifies DNA in a non-processive manner and also methylates non-CpG sites. May preferentially methylate DNA linker between 2 nucleosomal cores and is inhibited by h…
DOCK4	Boundary	Cell Signalling	Dedicator of cytokinesis protein 4; Involved in regulation of adherens junction between cells. Plays a role in cell migration. Functions as a guanine nucleotide exchange factor (GEF), which activates Rap1 small GTPase by exchanging bound GDP for free GTP.
DOM3Z	Promoter	RNA Processing	Decapping and exoribonuclease protein; Ribonuclease that specifically degrades pre-mRNAs with a defective 5' end cap and is part of a pre-mRNA capping quality control. Has decapping, pyrophosphohydrolase and 5'-3' exonuclease activities. Has decapping activity toward incomplete 5' end cap mRNAs such as unmethylated 5' end-capped RNA to release GpppN and 5' end monophosphate RNA. The 5' end monoph…
DUSP14	Intron	MAP Kinase inactivation	Dual specificity protein phosphatase 14; Involved in the inactivation of MAP kinases. Dephosphorylates ERK, JNK and p38 MAP-kinases; Belongs to the protein-tyrosine phosphatase family. Non- receptor class dual specificity subfamily.
DUSP2	Exon	Signal Transduction	Dual specificity protein phosphatase 2; Regulates mitogenic signal transduction by dephosphorylating both Thr and Tyr residues on MAP kinases ERK1 and ERK2.
ELMO1	Intron	Cytoskeleton	Engulfment and cell motility protein 1; Involved in cytoskeletal rearrangements required for phagocytosis of apoptotic cells and cell motility. Acts in association with DOCK1 and CRK. Was initially proposed to be required in complex with DOCK1 to activate Rac Rho small GTPases. May enhance the guanine nucleotide exchange factor (GEF) activity of DOCK1.
ELOVL6	Promoter	Lipid metabolism	Elongation of very long chain fatty acids protein 6; Catalyzes the first and rate-limiting reaction of the four reactions that constitute the long-chain fatty acids elongation cycle. This endoplasmic reticulum-bound enzymatic process allows the addition of 2 carbons to the chain of long- and very long-chain fatty acids (VLCFAs) per cycle.
EMID1	Intron	Collagen structure	Predicted to be located in several cellular components, including Golgi apparatus; endoplasmic reticulum; and extracellular matrix. Predicted to be part of collagen trimer.
ENG	Intron	Angiogenesis	Endoglin; Vascular endothelium glycoprotein that plays an important role in the regulation of angiogenesis. Required for normal structure and integrity of adult vasculature. Regulates the migration of vascular endothelial cells. Required for normal extraembryonic angiogenesis and for embryonic heart development (By similarity). May regulate endothelial cell shape changes in response to blood flow…
EPB41L3	Intron	Apoptosis	Band 4.1-like protein 3, N-terminally processed; Tumor suppressor that inhibits cell proliferation and promotes apoptosis. Modulates the activity of protein arginine N- methyltransferases, including PRMT3 and PRMT5.
EPB42	Intron	Erythrocyte structure	Erythrocyte membrane protein band 4.2; Probably plays an important role in the regulation of erythrocyte shape and mechanical properties.
EPHA1	Promoter	Cell Signalling	Ephrin type-A receptor 1; Receptor tyrosine kinase which binds promiscuously membrane- bound ephrin-A family ligands residing on adjacent cells, leading to contact-dependent bidirectional signaling into neighboring cells. The signaling pathway downstream of the receptor is referred to as forward signaling while the signaling pathway downstream of the ephrin ligand is referred to as reverse signal…
ERGIC1	Intron	Vesicle transport	Endoplasmic reticulum-Golgi intermediate compartment protein 1; Possible role in transport between endoplasmic reticulum and Golgi; Belongs to the ERGIC family.
FAM166A	Exon	Unknown	Pseudogene
FAM83G	Intron	BMP Signaling	Predicted to enable protein kinase binding activity. Involved in BMP signaling pathway. Located in cytosol and nucleus.
FANCC	Intron	DNA repair	Fanconi anemia group C protein; DNA repair protein that may operate in a postreplication repair or a cell cycle checkpoint function. May be implicated in interstrand DNA cross-link repair and in the maintenance of normal chromosome stability. Upon IFNG induction, may facilitate STAT1 activation by recruiting STAT1 to IFNGR1.
FBXL18	Intron	Ubiquitination	F-box/LRR-repeat protein 18; Substrate-recognition component of the SCF (SKP1-CUL1-F-box protein)-type E3 ubiquitin ligase complex.
FBXO24	Boundary	Ubiquitination	F-box only protein 24; Substrate-recognition component of the SCF (SKP1-CUL1-F-box protein)-type E3 ubiquitin ligase complex.
FEZ2	Intron	Neuronal	Fasciculation and elongation protein zeta-2; Involved in axonal outgrowth and fasciculation.
FGD2	Promoter	Signal Transduction	FYVE, RhoGEF and PH domain-containing protein 2; Activates CDC42, a member of the Ras-like family of Rho- and Rac proteins, by exchanging bound GDP for free GTP. Activates JNK1 via CDC42 but not RAC1. Binds to phosphatidylinositol 4,5-bisphosphate, phosphatidylinositol 3,4,5-trisphosphate, phosphatidylinositol 5- monophosphate, phosphatidylinositol 4-monophosphate and phosphatidylinositol 3-monop…
FGF1	Intron	Signal Transduction	Fibroblast growth factor 1; Plays an important role in the regulation of cell survival, cell division, angiogenesis, cell differentiation and cell migration. Functions as potent mitogen in vitro. Acts as a ligand for FGFR1 and integrins. Binds to FGFR1 in the presence of heparin leading to FGFR1 dimerization and activation via sequential autophosphorylation on tyrosine residues which act as docki…
FGFR3	Promoter	Cell Signalling	Fibroblast growth factor receptor 3; Tyrosine-protein kinase that acts as cell-surface receptor for fibroblast growth factors and plays an essential role in the regulation of cell proliferation, differentiation and apoptosis. Plays an essential role in the regulation of chondrocyte differentiation, proliferation and apoptosis, and is required for normal skeleton development. Regulates both osteog…
FKRP	Exon	Glycosyltransferase	Fukutin-related protein; Catalyzes the transfer of CDP-ribitol to ribitol 5-phosphate previously attached by FKTN/fukutin of to the phosphorylated O-mannosyl trisaccharide (N-acetylgalactosamine-beta-3-N-acetylglucosamine-beta-4- (phosphate-6-)mannose), a carbohydrate structure present in alpha- dystroglycan (DAG1). This constitutes the second step in the formation of the ribose 5-phosphate tande…
FYB	Intron	Immune	FYN-binding protein 1; Acts as an adapter protein of the FYN and LCP2 signaling cascades in T-cells (By similarity). May play a role in linking T-cell signaling to remodeling of the actin cytoskeleton. Modulates the expression of IL2 (By similarity). Involved in platelet activation (By similarity). Prevents the degradation of SKAP1 and SKAP2. May be involved in high affinity immunoglobulin epsilo…
GATA5	Intron	Transcriptional	Transcription factor GATA-5; Transcription factor required during cardiovascular development. Plays an important role in the transcriptional program(s) that underlies smooth muscle cell diversity (By similarity). Binds to the functionally important CEF-1 nuclear protein binding site in the cardiac-specific slow/cardiac troponin C transcriptional enhancer.
GFRA1	Intron	Signal Transduction	GDNF family receptor alpha-1; Receptor for GDNF. Mediates the GDNF-induced autophosphorylation and activation of the RET receptor (By similarity).
GGA2	Intron	Protein sorting	ADP-ribosylation factor-binding protein GGA2; Plays a role in protein sorting and trafficking between the trans-Golgi network (TGN) and endosomes. Mediates the ARF-dependent recruitment of clathrin to the TGN and binds ubiquitinated proteins and membrane cargo molecules with a cytosolic acidic cluster-dileucine (DXXLL) motif. Mediates export of the GPCR receptor ADRA2B to the cell surface. Regula…
GMNN	Intron	Cell cycle regulation	Geminin; Inhibits DNA replication by preventing the incorporation of MCM complex into pre-replication complex (pre-RC). It is degraded during the mitotic phase of the cell cycle. Its destruction at the metaphase-anaphase transition permits replication in the succeeding cell cycle; Belongs to the geminin family.
GNAS	Intron	Signal Transduction	Guanine nucleotide-binding protein G(s) subunit alpha isoforms XLas; Guanine nucleotide-binding proteins (G proteins) function as transducers in numerous signaling pathways controlled by G protein- coupled receptors (GPCRs). Signaling involves the activation of adenylyl cyclases, resulting in increased levels of the signaling molecule cAMP. GNAS functions downstream of several GPCRs, including be…
GNG7	Intron	Signal Transduction	Guanine nucleotide-binding protein G(I)/G(S)/G(O) subunit gamma-7; Guanine nucleotide-binding proteins (G proteins) are involved as a modulator or transducer in various transmembrane signaling systems. The beta and gamma chains are required for the GTPase activity, for replacement of GDP by GTP, and for G protein-effector interaction. Plays a role in the regulation of adenylyl cyclase signaling i…
GPR56	Intron	Cell Adhesion	Adhesion G-protein coupled receptor G1; Receptor involved in cell adhesion and probably in cell-cell interactions. Mediates cell matrix adhesion in developing neurons and hematopoietic stem cells. Receptor for collagen III/COL3A1 in the developing brain and involved in regulation of cortical development, specifically in maintenance of the pial basement membrane integrity and in cortical laminatio…
GPSM1	Promoter	Signal Transduction	G-protein-signaling modulator 1; Guanine nucleotide dissociation inhibitor (GDI) which functions as a receptor-independent activator of heterotrimeric G- protein signaling. Keeps G(i/o) alpha subunit in its GDP-bound form thus uncoupling heterotrimeric G-proteins signaling from G protein- coupled receptors. Controls spindle orientation and asymmetric cell fate of cerebral cortical progenitors. Ma…
GRAP2	Intron	Immune	GRB2-related adapter protein 2; Interacts with SLP-76 to regulate NF-AT activation. Binds to tyrosine-phosphorylated shc.
GRM4	Intron	Signal Transduction	Metabotropic glutamate receptor 4; G-protein coupled receptor for glutamate. Ligand binding causes a conformation change that triggers signaling via guanine nucleotide-binding proteins (G proteins) and modulates the activity of down-stream effectors. Signaling inhibits adenylate cyclase activity.
GYLTL1B	Intron	Glycosylation	LARGE xylosyl- and glucuronyltransferase 2; Bifunctional glycosyltransferase with both xylosyltransferase and beta-1,3-glucuronyltransferase activities involved in the biosynthesis of the phosphorylated O-mannosyl trisaccharide (N- acetylgalactosamine-beta-3-N-acetylglucosamine-beta-4-(phosphate- 6-)mannose), a carbohydrate structure present in alpha-dystroglycan (DAG1). Phosphorylated O-mannosyl…
HIVEP3	Intron	Transcriptional	Transcription factor HIVEP3; Plays a role of transcription factor; binds to recognition signal sequences (Rss heptamer) for somatic recombination of immunoglobulin and T-cell receptor gene segments; Binds also to the kappa-B motif of gene such as S100A4, involved in cell progression and differentiation. Kappa-B motif is a gene regulatory element found in promoters and enhancers of genes involved …
HMHA1	Intron	Cytoskeleton	Minor histocompatibility antigen HA-1; Contains a GTPase activator for the Rho-type GTPases (RhoGAP) domain that would be able to negatively regulate the actin cytoskeleton as well as cell spreading. However, also contains N-terminally a BAR- domin which is able to play an autoinhibitory effect on this RhoGAP activity.
HSPA12B	Exon	Heatshock protein	Heat shock protein family A member 12B; Belongs to the heat shock protein 70 family.
HSPB6	Promoter	Muscle regulation	Heat shock protein beta-6; Small heat shock protein which functions as a molecular chaperone probably maintaining denatured proteins in a folding- competent state. Seems to have versatile functions in various biological processes. Plays a role in regulating muscle function such as smooth muscle vasorelaxation and cardiac myocyte contractility. May regulate myocardial angiogenesis implicating KDR.…
HSPBP1	Intron	ATP Binding	Hsp70-binding protein 1; Inhibits HSPA1A chaperone activity by changing the conformation of the ATP-binding domain of HSPA1A and interfering with ATP binding. Interferes with ubiquitination mediated by STUB1 and inhibits chaperone-assisted degradation of immature CFTR.
IFFO2	Exon	Cytoskeleton	Intermediate filament family orphan 2; Belongs to the intermediate filament family.
ILVBL	Promoter	Branched amino acid synthesis	The protein encoded by this gene shares similarity with several thiamine pyrophosphate-binding proteins identified in bacteria, yeast, and plants. The highest degree of similarity is found with bacterial acetolactate synthases (AHAS), which are enzymes that catalyze the first step in branched-chain amino acid biosynthesis
INS-IGF2	Exon	Hormonal	Insulin, isoform 2; INS-IGF2 readthrough.
IRF2BPL	Promoter	Ubiquitination	Probable E3 ubiquitin-protein ligase IRF2BPL; Probable E3 ubiquitin protein ligase involved in the proteasome-mediated ubiquitin-dependent degradation of target proteins. Through the degradation of CTNNB1, functions downstream of FOXF2 to negatively regulate the Wnt signaling pathway. Probably plays a role in the development of the central nervous system and in neuronal maintenance (Probable). Al…
IRF5	Intron	Immune	Interferon regulatory factor 5; Transcription factor involved in the induction of interferons IFNA and INFB and inflammatory cytokines upon virus infection. Activated by TLR7 or TLR8 signaling; Belongs to the IRF family.
ITGB4	Exon	Cell Adhesion	Integrin beta-4; Integrin alpha-6/beta-4 is a receptor for laminin. Plays a critical structural role in the hemidesmosome of epithelial cells. Is required for the regulation of keratinocyte polarity and motility. ITGA6:ITGB4 binds to NRG1 (via EGF domain) and this binding is essential for NRG1-ERBB signaling. ITGA6:ITGB4 binds to IGF1 and this binding is essential for IGF1 signaling. ITGA6:ITGB4 …
ITGB7	Intron	Immune	Integrin beta-7; Integrin alpha-4/beta-7 (Peyer patches-specific homing receptor LPAM-1) is an adhesion molecule that mediates lymphocyte migration and homing to gut-associated lymphoid tissue (GALT). Integrin alpha-4/beta-7 interacts with the cell surface adhesion molecules MADCAM1 which is normally expressed by the vascular endothelium of the gastrointestinal tract. Interacts also with VCAM1 an…
ITPKB	Exon	Signal Transduction	The protein encoded by this protein regulates inositol phosphate metabolism by phosphorylation of second messenger inositol 1,4,5-trisphosphate to Ins(1,3,4,5)P4. The activity of this encoded protein is responsible for regulating the levels of a large number of inositol polyphosphates that are important in cellular signaling. Both calcium/calmodulin and protein phosphorylation mechanisms control …
KCND3	Intron	Ion Channel	Potassium voltage-gated channel subfamily D member 3; Pore-forming (alpha) subunit of voltage-gated rapidly inactivating A-type potassium channels. May contribute to I(To) current in heart and I(Sa) current in neurons. Channel properties are modulated by interactions with other alpha subunits and with regulatory subunits.
KCNK9	Intron	Ion Channel	Potassium channel subfamily K member 9; pH-dependent, voltage-insensitive, background potassium channel protein.
KIF26B	Exon	Developmental	Kinesin-like protein KIF26B; Essential for embryonic kidney development. Plays an important role in the compact adhesion between mesenchymal cells adjacent to the ureteric buds, possibly by interacting with MYH10. This could lead to the establishment of the basolateral integrity of the mesenchyme and the polarized expression of ITGA8, which maintains the GDNF expression required for further urete…
KLF2	Intron	Transcriptional	Krueppel-like factor 2; Transcription factor that binds to the CACCC box in the promoter of target genes such as HBB/beta globin or NOV and activates their transcription. Might be involved in transcriptional regulation by modulating the binding of the RARA nuclear receptor to RARE DNA elements. Belongs to the krueppel C2H2-type zinc-finger protein family.
KLHL26	Intron	Unknown	KLHL26 (Kelch Like Family Member 26) is a Protein Coding gene. Diseases associated with KLHL26 include Bilateral Retinoblastoma and Ebstein Anomaly. An important paralog of this gene is KLHL13.
LAT2	Intron	Immune	Linker for activation of T-cells family member 2; Involved in FCER1 (high affinity immunoglobulin epsilon receptor)-mediated signaling in mast cells. May also be involved in BCR (B-cell antigen receptor)-mediated signaling in B-cells and FCGR1 (high affinity immunoglobulin gamma Fc receptor I)-mediated signaling in myeloid cells. Couples activation of these receptors and their associated kinases …
LCK	Intron	Immune	Tyrosine-protein kinase Lck; Non-receptor tyrosine-protein kinase that plays an essential role in the selection and maturation of developing T-cells in the thymus and in the function of mature T-cells. Plays a key role in T- cell antigen receptor (TCR)-linked signal transduction pathways. Constitutively associated with the cytoplasmic portions of the CD4 and CD8 surface receptors. Association of …
LEMD1	Intron	Unknown	Predicted to be located in membrane
LGALS3	Promoter	Immune	Galectin-3; Galactose-specific lectin which binds IgE. May mediate with the alpha-3, beta-1 integrin the stimulation by CSPG4 of endothelial cells migration. Together with DMBT1, required for terminal differentiation of columnar epithelial cells during early embryogenesis (By similarity). In the nucleus: acts as a pre-mRNA splicing factor. Involved in acute inflammatory responses including neutro…
LIG1	Intron	DNA repair	DNA ligase 1; DNA ligase that seals nicks in double-stranded DNA during DNA replication, DNA recombination and DNA repair; Belongs to the ATP-dependent DNA ligase family.
LINC00273	Promoter	lncRNA	Long non-coding RNA
LMNA	Intron	Neuclear Structure	Prelamin-A/C; Lamins are components of the nuclear lamina, a fibrous layer on the nucleoplasmic side of the inner nuclear membrane, which is thought to provide a framework for the nuclear envelope and may also interact with chromatin. Lamin A and C are present in equal amounts in the lamina of mammals. Plays an important role in nuclear assembly, chromatin organization, nuclear membrane and telom…
LSM 4.00	Intron	RNA Processing	This gene encodes a member of the LSm family of RNA-binding proteins. LSm proteins form stable heteromers that bind specifically to the 3'-terminal oligo(U) tract of U6 snRNA and may play a role in pre-mRNA splicing by mediating U4/U6 snRNP formation. Alternatively spliced transcript variants encoding multiple isoforms have been observed for this gene
MACF1	Intron	Cytoskeleton	Microtubule-actin cross-linking factor 1, isoforms 1/2/3/5; [Isoform 2]: F-actin-binding protein which plays a role in cross-linking actin to other cytoskeletal proteins and also binds to microtubules. Plays an important role in ERBB2-dependent stabilization of microtubules at the cell cortex. Acts as a positive regulator of Wnt receptor signaling pathway and is involved in the translocation of A…
MATK	Promoter	Tyrosine Kinase regulation	Megakaryocyte-associated tyrosine-protein kinase; Could play a significant role in the signal transduction of hematopoietic cells. May regulate tyrosine kinase activity of SRC- family members in brain by specifically phosphorylating their C- terminal regulatory tyrosine residue which acts as a negative regulatory site. It may play an inhibitory role in the control of T- cell proliferation.
MEIS1	Intron	Transcriptional	Homeobox protein Meis1; Acts as a transcriptional regulator of PAX6. Acts as a transcriptional activator of PF4 in complex with PBX1 or PBX2. Required for hematopoiesis, megakaryocyte lineage development and vascular patterning. May function as a cofactor for HOXA7 and HOXA9 in the induction of myeloid leukemias.
MFAP3	Intron	Immune	Predicted to enable MHC class II protein binding activity and protein tyrosine kinase binding activity. Predicted to be involved in T cell activation; interleukin-15-mediated signaling pathway; and positive regulation of ERK1 and ERK2 cascade. Predicted to be located in extracellular region. Predicted to be active in external side of plasma membrane and membrane raft.
MICALL2	Intron	Cytoskeleton	MICAL-like protein 2; Effector of small Rab GTPases which is involved in junctional complexes assembly through the regulation of cell adhesion molecules transport to the plasma membrane and actin cytoskeleton reorganization. Regulates the endocytic recycling of occludins, claudins and E-cadherin to the plasma membrane and may thereby regulate the establishment of tight junctions and adherens junc…
MIR4763	Intron	microRNA	microRNA
MPP7	Intron	Cell Polarity	MAGUK p55 subfamily member 7; Acts as an important adapter that promotes epithelial cell polarity and tight junction formation via its interaction with DLG1. Involved in the assembly of protein complexes at sites of cell-cell contact; Belongs to the MAGUK family.
MRAS	Intron	Signal Transduction	Ras-related protein M-Ras; Serves as an important signal transducer for a novel upstream stimuli in controlling cell proliferation. Activates the MAP kinase pathway.
MRPL23	Intron	Mitochondrial	Mitochondrial ribosomal protein L23.
MSR1	Intron	Immune	Macrophage scavenger receptor types I and II; Membrane glycoproteins implicated in the pathologic deposition of cholesterol in arterial walls during atherogenesis. Two types of receptor subunits exist. These receptors mediate the endocytosis of a diverse group of macromolecules, including modified low density lipoproteins (LDL). Isoform III does not internalize acetylated LDL.
MST1P9	Promoter	Signal Transduction	Predicted to enable receptor tyrosine kinase binding activity. Predicted to be involved in regulation of receptor signaling pathway via JAK-STAT. Predicted to be located in extracellular region. Predicted to be active in extracellular space.
MSX2	Intron	Transcriptional	Homeobox protein MSX-2; Acts as a transcriptional regulator in bone development. Represses the ALPL promoter activity and antagonizes the stimulatory effect of DLX5 on ALPL expression during osteoblast differentiation. Probable morphogenetic role. May play a role in limb-pattern formation. In osteoblasts, suppresses transcription driven by the osteocalcin FGF response element (OCFRE). Binds to th…
MYH9	Intron	Cytoskeleton	Myosin-9; Cellular myosin that appears to play a role in cytokinesis, cell shape, and specialized functions such as secretion and capping. During cell spreading, plays an important role in cytoskeleton reorganization, focal contacts formation (in the margins but not the central part of spreading cells), and lamellipodial retraction; this function is mechanically antagonized by MYH10.
MYL9	Promoter	Muscle regulation	Myosin regulatory light polypeptide 9; Myosin regulatory subunit that plays an important role in regulation of both smooth muscle and nonmuscle cell contractile activity via its phosphorylation. Implicated in cytokinesis, receptor capping, and cell locomotion.
NACC2	Intron	Transcriptional	Nucleus accumbens-associated protein 2; Functions as a transcriptional repressor through its association with the NuRD complex. Recruits the NuRD complex to the promoter of MDM2, leading to the repression of MDM2 transcription and subsequent stability of p53/TP53.
NANS	Promoter	Metabolism	Sialic acid synthase; Produces N-acetylneuraminic acid (Neu5Ac) and 2-keto-3-deoxy- D-glycero-D-galacto-nononic acid (KDN). Can also use N- acetylmannosamine 6-phosphate and mannose 6-phosphate as substrates to generate phosphorylated forms of Neu5Ac and KDN, respectively.
NCOR2	Intron	Transcriptional	Nuclear receptor corepressor 2; Transcriptional corepressor. Mediates the transcriptional repression activity of some nuclear receptors by promoting chromatin condensation, thus preventing access of the basal transcription. Isoform 1 and isoform 4 have different affinities for different nuclear receptors. Involved in the regulation BCL6-dependent of the germinal center (GC) reactions, mainly thro…
NFATC1	Intron	Immune	Nuclear factor of activated T-cells, cytoplasmic 1; Plays a role in the inducible expression of cytokine genes in T-cells, especially in the induction of the IL-2 or IL-4 gene transcription. Also controls gene expression in embryonic cardiac cells. Could regulate not only the activation and proliferation but also the differentiation and programmed death of T-lymphocytes as well as lymphoid and no…
NFIX	Intron	Transcriptional	Nuclear factor 1 X-type; Recognizes and binds the palindromic sequence 5'- TTGGCNNNNNGCCAA-3' present in viral and cellular promoters and in the origin of replication of adenovirus type 2. These proteins are individually capable of activating transcription and replication; Belongs to the CTF/NF-I family.
NMRAL1	Promoter	Redox Regulation	NmrA-like family domain-containing protein 1; Redox sensor protein. Undergoes restructuring and subcellular redistribution in response to changes in intracellular NADPH/NADP(+) levels. At low NADPH concentrations the protein is found mainly as a monomer, and binds argininosuccinate synthase (ASS1), the enzyme involved in nitric oxide synthesis. Association with ASS1 impairs its activity and reduc…
NOTCH1	Intron	Angiogenesis	Neurogenic locus notch homolog protein 1; Functions as a receptor for membrane-bound ligands Jagged-1 (JAG1), Jagged-2 (JAG2) and Delta-1 (DLL1) to regulate cell-fate determination. Upon ligand activation through the released notch intracellular domain (NICD) it forms a transcriptional activator complex with RBPJ/RBPSUH and activates genes of the enhancer of split locus. Affects the implementatio…
NPLOC4	Intron	Misfolded protein degradation	Nuclear protein localization protein 4 homolog; The ternary complex containing UFD1, VCP and NPLOC4 binds ubiquitinated proteins and is necessary for the export of misfolded proteins from the ER to the cytoplasm, where they are degraded by the proteasome. The NPLOC4-UFD1-VCP complex regulates spindle disassembly at the end of mitosis and is necessary for the formation of a closed nuclear envelope…
P2RY6	Intron	G-Protein coupling	P2Y purinoceptor 6; Receptor for extracellular UDP > UTP > ATP. The activity of this receptor is mediated by G proteins which activate a phosphatidylinositol-calcium second messenger system.
PDGFB	Intron	Vascular Development	Platelet-derived growth factor subunit B; Growth factor that plays an essential role in the regulation of embryonic development, cell proliferation, cell migration, survival and chemotaxis. Potent mitogen for cells of mesenchymal origin. Required for normal proliferation and recruitment of pericytes and vascular smooth muscle cells in the central nervous system, skin, lung, heart and placenta. Re…
PDILT	Intron	Chaperone	Protein disulfide-isomerase-like protein of the testis; Probable redox-inactive chaperone involved in spermatogenesis; Belongs to the protein disulfide isomerase family.
POU2AF1	Exon	Transcriptional	POU domain class 2-associating factor 1; Transcriptional coactivator that specifically associates with either OCT1 or OCT2. It boosts the OCT1 mediated promoter activity and to a lesser extent, that of OCT2. It has no intrinsic DNA-binding activity. It recognizes the POU domains of OCT1 and OCT2. It is essential for the response of B-cells to antigens and required for the formation of germinal ce…
PPCDC	Intron	Mitochondrial	Phosphopantothenoylcysteine decarboxylase; Necessary for the biosynthesis of coenzyme A. Catalyzes the decarboxylation of 4-phosphopantothenoylcysteine to form 4'- phosphopantotheine; Belongs to the HFCD (homooligomeric flavin containing Cys decarboxylase) superfamily.
PRAGMIN	Exon	Signal Transduction	Inactive tyrosine-protein kinase PRAG1; Catalytically inactive protein kinase that acts as a scaffold protein. Functions as an effector of the small GTPase RND2, which stimulates RhoA activity and inhibits NGF-induced neurite outgrowth (By similarity). Promotes Src family kinase (SFK) signaling by regulating the subcellular localization of CSK, a negative regulator of these kinases, leading to th…
PRDM16	Intron	Transcriptional	Histone-lysine N-methyltransferase PRDM16; Binds DNA and functions as a transcriptional regulator. Displays histone methyltransferase activity and monomethylates 'Lys-9' of histone H3 (H3K9me1) in vitro (By similarity). Probably catalyzes the monomethylation of free histone H3 in the cytoplasm which is then transported to the nucleus and incorporated into nucleosomes where SUV39H methyltransferas…
PRDM8	Intron	Epigenetic Regulation	PR domain zinc finger protein 8; Probable histone methyltransferase, preferentially acting on 'Lys-9' of histone H3 (By similarity). Involved in the control of steroidogenesis through transcriptional repression of steroidogenesis marker genes such as CYP17A1 and LHCGR (By similarity). Forms with BHLHE22 a transcriptional repressor complex controlling genes involved in neural development and neuro…
PRKAR1B	Intron	Signal Transduction	cAMP-dependent protein kinase type I-beta regulatory subunit; Regulatory subunit of the cAMP-dependent protein kinases involved in cAMP signaling in cells.
PRKCZ	Boundary	Signal Transduction	Protein kinase C zeta type; Calcium- and diacylglycerol-independent serine/threonine- protein kinase that functions in phosphatidylinositol 3-kinase (PI3K) pathway and mitogen-activated protein (MAP) kinase cascade, and is involved in NF-kappa-B activation, mitogenic signaling, cell proliferation, cell polarity, inflammatory response and maintenance of long-term potentiation (LTP).
PRR5-ARHGAP8	Intron	Rho-GTPase regulation	The PRR5-ARHGAP8 mRNA is an infrequent but naturally occurring read-through transcript of the neighboring proline rich 5, renal (PRR5) and Rho GTPase activating protein 8 (ARHGAP8) genes. The resulting fusion protein contains sequence identity with each individual gene product, and it includes domains characteristic of a RhoGAP protein. The significance of this read-through transcript and the fun…
PRRX1	Intron	Transcriptional	Paired mesoderm homeobox protein 1; Acts as a transcriptional regulator of muscle creatine kinase (MCK) and so has a role in the establishment of diverse mesodermal muscle types. The protein binds to an A/T-rich element in the muscle creatine enhancer (By similarity); Belongs to the paired homeobox family.
PRRX2	Intron	Developmental	Paired mesoderm homeobox protein 2; May play a role in the scarless healing of cutaneous wounds during the first two trimesters of development. Belongs to the paired homeobox family.
PRSS27	Intron	Protease activity	This gene is located within a large protease gene cluster on chromosome 16. It belongs to the group-1 subfamily of serine proteases. The encoded protein is a secreted tryptic serine protease and is expressed mainly in the pancreas. Alternative splicing results in multiple transcript variants.
PSMC3	Promoter	Proteostasis	26S proteasome regulatory subunit 6A; Component of the 26S proteasome, a multiprotein complex involved in the ATP-dependent degradation of ubiquitinated proteins. This complex plays a key role in the maintenance of protein homeostasis by removing misfolded or damaged proteins, which could impair cellular functions, and by removing proteins whose functions are no longer required. Therefore, the pr…
PSPN	Promoter	Neuronal	Persephin; Exhibits neurotrophic activity on mesencephalic dopaminergic and motor neurons.
PTGER1	Promoter	Prostagladin Signalling	Prostaglandin E2 receptor EP1 subtype; Receptor for prostaglandin E2 (PGE2). The activity of this receptor is mediated by G(q) proteins which activate a phosphatidylinositol-calcium second messenger system. May play a role as an important modulator of renal function. Implicated the smooth muscle contractile response to PGE2 in various tissues; Belongs to the G-protein coupled receptor 1 family.
PTPN1	Intron	Protein Phosphatase	Tyrosine-protein phosphatase non-receptor type 1; Tyrosine-protein phosphatase which acts as a regulator of endoplasmic reticulum unfolded protein response. Mediates dephosphorylation of EIF2AK3/PERK; inactivating the protein kinase activity of EIF2AK3/PERK. May play an important role in CKII- and p60c- src-induced signal transduction cascades. May regulate the EFNA5-EPHA3 signaling pathway which…
PTPRJ	Promoter	Signal Transduction	Receptor-type tyrosine-protein phosphatase eta; Tyrosine phosphatase which dephosphorylates or contributes to the dephosphorylation of CTNND1, FLT3, PDGFRB, MET, RET (variant MEN2A), KDR, LYN, SRC, MAPK1, MAPK3, EGFR, TJP1, OCLN, PIK3R1 and PIK3R2. Plays a role in cell adhesion, migration, proliferation and differentiation. Involved in vascular development. Regulator of macrophage adhesion and sp…
PUS1	Promoter	RNA Processing	tRNA pseudouridine synthase A; Converts specific uridines to PSI in a number of tRNA substrates. Acts on positions 27/28 in the anticodon stem and also positions 34 and 36 in the anticodon of an intron containing tRNA. Involved in regulation of nuclear receptor activity through pseudouridylation of SRA1 RNA; Belongs to the tRNA pseudouridine synthase TruA family.
RAB11FIP1	Intron	Membrane Trafficking	Rab11 family-interacting protein 1; A Rab11 effector protein involved in the endosomal recycling process. Also involved in controlling membrane trafficking along the phagocytic pathway and in phagocytosis.
RAB11FIP4	Intron	Membrane Trafficking	Rab11 family-interacting protein 4; Acts as a regulator of endocytic traffic by participating in membrane delivery. Required for the abcission step in cytokinesis, possibly by acting as an 'address tag' delivering recycling endosome membranes to the cleavage furrow during late cytokinesis. In case of infection by HCMV (human cytomegalovirus), may participate in egress of the virus out of nucleus;…
RAC1	Intron	Signal Transduction	Ras-related C3 botulinum toxin substrate 1; Plasma membrane-associated small GTPase which cycles between active GTP-bound and inactive GDP-bound states. In its active state, binds to a variety of effector proteins to regulate cellular responses such as secretory processes, phagocytosis of apoptotic cells, epithelial cell polarization, neurons adhesion, migration and differentiation, and growth-fa…
RBM15	Exon	RNA Processing	RNA-binding protein 15; RNA-binding protein that acts as a key regulator of N6- methyladenosine (m6A) methylation of RNAs, thereby regulating different processes, such as hematopoietic cell homeostasis, alternative splicing of mRNAs and X chromosome inactivation mediated by Xist RNA. Associated component of the WMM complex, a complex that mediates N6-methyladenosine (m6A) methylation of RNAs, a m…
RGS14	Intron	Signal Transduction	Regulator of G-protein signaling 14; Regulates G protein-coupled receptor signaling cascades. Inhibits signal transduction by increasing the GTPase activity of G protein alpha subunits, thereby driving them into their inactive GDP- bound form. Besides, modulates signal transduction via G protein alpha subunits by functioning as a GDP-dissociation inhibitor (GDI). Has GDI activity on G(i) alpha su…
ROBO4	Boundary	Vascular Development	Roundabout homolog 4; Receptor for Slit proteins, at least for SLIT2, and seems to be involved in angiogenesis and vascular patterning. May mediate the inhibition of primary endothelial cell migration by Slit proteins (By similarity). Involved in the maintenance of endothelial barrier organization and function.
RP11-744N12.3	Intron	lncRNA	Long non-coding RNA
RP3-368B9.1	Intron	lncRNA	Long non-coding RNA
RPS21	Promoter	Ribosomal	Ribosomal protein S21; Belongs to the eukaryotic ribosomal protein eS21 family.
RPTOR	Intron	Autophagy	Regulatory-associated protein of mTOR; Involved in the control of the mammalian target of rapamycin complex 1 (mTORC1) activity which regulates cell growth and survival, and autophagy in response to nutrient and hormonal signals; functions as a scaffold for recruiting mTORC1 substrates. mTORC1 is activated in response to growth factors or amino acids. Growth factor-stimulated mTORC1 activation in…
RTN4RL1	Intron	Neuronal	Reticulon-4 receptor-like 1; Cell surface receptor. Plays a functionally redundant role in postnatal brain development and in regulating axon regeneration in the adult central nervous system. Contributes to normal axon migration across the brain midline and normal formation of the corpus callosum. Protects motoneurons against apoptosis; protection against apoptosis is probably mediated by MAG. Pl…
RXRA	Intron	Transcriptional	Retinoid X receptors (RXRs) and retinoic acid receptors (RARs) are nuclear receptors that mediate the biological effects of retinoids by their involvement in retinoic acid-mediated gene activation. These receptors function as transcription factors by binding as homodimers or heterodimers to specific sequences in the promoters of target genes. The protein encoded by this gene is a member of the st…
SARDH	Intron	Mitochondrial	Sarcosine dehydrogenase, mitochondrial; Sarcosine dehydrogenase; Belongs to the GcvT family.
SEC14L5	Intron	Unknown	Predicted to be located in mitochondrial intermembrane space. Predicted to be active in cytoplasm.
SEMA4D	Intron	Neuronal	Semaphorin-4D; Cell surface receptor for PLXNB1 and PLXNB2 that plays an important role in cell-cell signaling. Regulates GABAergic synapse development (By similarity). Promotes the development of inhibitory synapses in a PLXNB1-dependent manner (By similarity). Modulates the complexity and arborization of developing neurites in hippocampal neurons by activating PLXNB1 and interaction with PLXNB1…
SEPT9.	Intron	Cytokinesis Regulation	This gene is a member of the septin family involved in cytokinesis and cell cycle control. This gene is a candidate for the ovarian tumor suppressor gene. Mutations in this gene cause hereditary neuralgic amyotrophy, also known as neuritis with brachial predilection. A chromosomal translocation involving this gene on chromosome 17 and the MLL gene on chromosome 11 results in acute myelomonocytic …
SFMBT2	Intron	Transcriptional	Scm-like with four MBT domains protein 2; Transcriptional repressor of HOXB13 gene.
SGTA	Intron	Protein sorting	Small glutamine-rich tetratricopeptide repeat-containing protein alpha; Co-chaperone that binds misfolded and hydrophobic patches- containing client proteins in the cytosol. Mediates their targeting to the endoplasmic reticulum but also regulates their sorting to the proteasome when targeting fails. Functions in tail- anchored/type II transmembrane proteins membrane insertion constituting with AS…
SHF	Intron	Apoptosis	SH2 domain-containing adapter protein F; Adapter protein which may play a role in the regulation of apoptosis in response to PDGF.
SIGLEC8	Promoter	Cell Adhesion	Sialic acid-binding Ig-like lectin 8; Putative adhesion molecule that mediates sialic-acid dependent binding to red blood cells. Preferentially binds to alpha-2,3-linked sialic acid. Also binds to alpha-2,6-linked sialic acid. The sialic acid recognition site may be masked by cis interactions with sialic acids on the same cell surface. Recognizes simultaneously epitopes having a terminal N-acetyl…
SIPA1L3	Exon	Cytoskeleton	Signal-induced proliferation-associated 1-like protein 3; Plays a critical role in epithelial cell morphogenesis, polarity, adhesion and cytoskeletal organization in the lens.
SLA	Intron	Immune	Src-like-adapter; Adapter protein, which negatively regulates T-cell receptor (TCR) signaling. Inhibits T-cell antigen-receptor induced activation of nuclear factor of activated T-cells. Involved in the negative regulation of positive selection and mitosis of T-cells. May act by linking signaling proteins such as ZAP70 with CBL, leading to a CBL dependent degradation of signaling proteins.
SLC2A5	Intron	Glucose Transport	Solute carrier family 2, facilitated glucose transporter member 5; Functions as a fructose transporter that has only low activity with other monosaccharides. Can mediate the uptake of 2-deoxyglucose, but with low efficiency. Essential for fructose uptake in the small intestine (By similarity). Plays a role in the regulation of salt uptake and blood pressure in response to dietary fructose (By sim…
SLC38A10	Intron	Amino acid transport	Putative sodium-coupled neutral amino acid transporter 10; Putative sodium-dependent amino acid/proton antiporter.
SLC38A8	Promoter	Amino acid transport	Putative sodium-coupled neutral amino acid transporter 8; Putative sodium-dependent amino acid/proton antiporter. Belongs to the amino acid/polyamine transporter 2 family.
SLC39A4	Promoter	Zinc Transport	Zinc transporter ZIP4; Plays an important role in cellular zinc homeostasis as a zinc transporter. Regulated in response to zinc availability
SLC44A3	Intron	Transmembrane transport	Predicted to enable transmembrane transporter activity. Predicted to be involved in transmembrane transport. Predicted to be located in plasma membrane. Predicted to be active in membrane.
SLFN13	Promoter	Endoribonuclease activity	Schlafen family member 13; Endoribonuclease that cleaves tRNAs and rRNAs. Cleaves tRNAs 11 nucleotides from the 3'-terminus at the acceptor stem. Does not act on tRNA(Sec). Able to restrict HIV-1 virus replication; ability to inhibit HIV-1 replication is dependent on endoribonuclease activity.
SMAD7	Intron	Signal Transduction	Mothers against decapentaplegic homolog 7; Antagonist of signaling by TGF-beta (transforming growth factor) type 1 receptor superfamily members; has been shown to inhibit TGF-beta (Transforming growth factor) and activin signaling by associating with their receptors thus preventing SMAD2 access. Functions as an adapter to recruit SMURF2 to the TGF-beta receptor complex. Also acts by recruiting th…
SMTN	Intron	Cytoskeleton	This gene encodes a structural protein that is found exclusively in contractile smooth muscle cells. It associates with stress fibers and constitutes part of the cytoskeleton. This gene is localized to chromosome 22q12.3, distal to the TUPLE1 locus and outside the DiGeorge syndrome deletion. Alternative splicing of this gene results in multiple transcript variants encoding distinct isoforms
SNAI3	Promoter	Transcriptional	Zinc finger protein SNAI3; Seems to inhibit myoblast differentiation. Transcriptional repressor of E-box-dependent transactivation of downstream myogenic bHLHs genes. Binds preferentially to the canonical E-box sequences 5'- CAGGTG-3' and 5'-CACCTG-3'
SOLH	Intron	Transcriptional	This gene encodes a protein containing zinc-finger-like repeats and a calpain-like protease domain. The encoded protein may function as a transcription factor, RNA-binding protein, or in protein-protein interactions during visual system development.
SPRN	Intron	Neuronal	Shadow of prion protein; Prion-like protein that has PrP(C)-like neuroprotective activity. May act as a modulator for the biological actions of normal and abnormal PrP (By similarity).
SPTBN2	Promoter	Neuronal	Spectrin beta chain, non-erythrocytic 2; Probably plays an important role in neuronal membrane skeleton; Belongs to the spectrin family.
STAT5A	Exon	Transcriptional	Signal transducer and activator of transcription 5A; Carries out a dual function: signal transduction and activation of transcription. Mediates cellular responses to the cytokine KITLG/SCF and other growth factors. Mediates cellular responses to ERBB4. May mediate cellular responses to activated FGFR1, FGFR2, FGFR3 and FGFR4. Binds to the GAS element and activates PRL- induced transcription. Regu…
STK10	Intron	Signal Transduction	Serine/threonine-protein kinase 10; Serine/threonine-protein kinase involved in regulation of lymphocyte migration. Phosphorylates MSN, and possibly PLK1. Involved in regulation of lymphocyte migration by mediating phosphorylation of ERM proteins such as MSN. Acts as a negative regulator of MAP3K1/MEKK1. May also act as a cell cycle regulator by acting as a polo kinase kinase: mediates phosphoryl…
TCIRG1	Promoter	Immune	V-type proton ATPase 116 kDa subunit a isoform 3; Part of the proton channel of V-ATPases (By similarity). Seems to be directly involved in T-cell activation; Belongs to the V-ATPase 116 kDa subunit family.
TEF	Intron	Transcriptional	Thyrotroph embryonic factor; Transcription factor that binds to and transactivates the TSHB promoter. Binds to a minimal DNA-binding sequence 5'- [TC][AG][AG]TTA[TC][AG]-3'; Belongs to the bZIP family. PAR subfamily.
TMC8	Intron	Ion Channel	Transmembrane channel-like protein 8; Probable ion channel; Belongs to the TMC family.
TMEM8A	Intron	GPI anchor lipid modelling	Post-GPI attachment to proteins factor 6; Involved in the lipid remodeling steps of GPI-anchor maturation. Lipid remodeling steps consist in the generation of 2 saturated fatty chains at the sn-2 position of GPI-anchor proteins (GPI-AP). Has phospholipase A2 activity that removes an acyl-chain at the sn-2 position of GPI-anchors during the remodeling of GPI. Required for the shedding of the GPI-A…
TNFAIP8	Intron	Apoptosis	Tumor necrosis factor alpha-induced protein 8; Acts as a negative mediator of apoptosis and may play a role in tumor progression. Suppresses the TNF-mediated apoptosis by inhibiting caspase-8 activity but not the processing of procaspase-8, subsequently resulting in inhibition of BID cleavage and caspase-3 activation.
TPST2	Intron	Enzyme	Protein-tyrosine sulfotransferase 2; Catalyzes the O-sulfation of tyrosine residues within acidic motifs of polypeptides, using 3'-phosphoadenylyl sulfate (PAPS) as cosubstrate.
TST	Promoter	Mitochondrial	Thiosulfate sulfurtransferase; Formation of iron-sulfur complexes, cyanide detoxification or modification of sulfur-containing enzymes. Other thiol compounds, besides cyanide, can act as sulfur ion acceptors. Also has weak mercaptopyruvate sulfurtransferase (MST) activity (By similarity). Together with MRPL18, acts as a mitochondrial import factor for the cytosolic 5S rRNA. Only the nascent unfol…
UNC45B	Intron	Muscle development	Protein unc-45 homolog B; Acts as a co-chaperone for HSP90 and is required for proper folding of the myosin motor domain. Plays a role in sarcomere formation during muscle cell development. Is necessary for normal early lens development.
USP54	Intron	Ubiquitination	Inactive ubiquitin carboxyl-terminal hydrolase 54; Has no peptidase activity; Belongs to the peptidase C19 family.
WNT10B	Promoter	Developmental	Protein Wnt-10b; Member of the Wnt ligand gene family that encodes for secreted proteins, which activate the Wnt signaling cascade. Specifically activates canonical Wnt/beta-catenin signaling and thus triggers beta-catenin/LEF/TCF-mediated transcriptional programs. Involved in signaling networks controlling stemness, pluripotency and cell fate decisions. Acts in the immune system, mammary gland, …
ZMAT3	Intron	Transcriptional	Zinc finger matrin-type protein 3; Acts as a bona fide target gene of p53/TP53. May play a role in the TP53-dependent growth regulatory pathway. May contribute to TP53-mediated apoptosis by regulation of TP53 expression and translocation to the nucleus and nucleolus.
ZNF574	Intron	Transcriptional	Zinc finger protein 574; May be involved in transcriptional regulation.
ZNF74	Promoter	RNA metabolism	Zinc finger protein 74; May play a role in RNA metabolism; Belongs to the krueppel C2H2-type zinc-finger protein family.
ZNF77	Promoter	Transcriptional	Zinc finger protein 77; May be involved in transcriptional regulation; Belongs to the krueppel C2H2-type zinc-finger protein family.
ZNF787	Promoter	Transcriptional	Zinc finger protein 787; May be involved in transcriptional regulation; Belongs to the krueppel C2H2-type zinc-finger protein family.

## Sheet: Table S8
Table S8: Associated Genes related to the DMFs in HC vs ME, at promoters and gene bodies, Related to Figure 6B
GeneID	Location	Functional Categories	Functions
A4GALT	Intron	Cell membrane structure	Lactosylceramide 4-alpha-galactosyltransferase; Catalyzes the transfer of galactose from UDP-alpha-D- galactose to lactosylceramide/beta-D-galactosyl-(1->4)-beta-D-glucosyl- (1<->1)-ceramide(d18:1(4E)) to produce globotriaosylceramide/globoside Gb3Cer (d18:1(4E)). Also able to transfer galactose to galactosylceramide/beta-D-Gal-(1<->1')-Cer. Globoside Gb3Cer is a glycosphingolipid of the globo se…
ABCA7	Exon	Lipid Transport	Phospholipid-transporting ATPase ABCA7; Catalyzes the translocation of specific phospholipids from the cytoplasmic to the extracellular/lumenal leaflet of membrane coupled to the hydrolysis of ATP. Transports preferentially phosphatidylserine over phosphatidylcholine. Plays a role in lipid homeostasis and macrophage- mediated phagocytosis. Binds APOA1 and may function in apolipoprotein-mediated p…
AC068473.1	Intron	lncRNA	Long Coding RNA
ACCN4	Exon	Ion channel	Acid-sensing ion channel 4; Probable cation channel with high affinity for sodium. In vitro, has no proton-gated channel activity.
ACSBG1	Intron	Lipid Metabolism	Long-chain-fatty-acid--CoA ligase ACSBG1; Catalyzes the conversion of fatty acids such as long-chain and very long-chain fatty acids to their active form acyl-CoAs for both synthesis of cellular lipids, and degradation via beta-oxidation. Can activate diverse saturated, monosaturated and polyunsaturated fatty acids ; Belongs to the ATP-dependent AMP-binding enzyme family. Bubblegum subfamily.
ADRBK1	Intron	Signal Transduction	Beta-adrenergic receptor kinase 1; Specifically phosphorylates the agonist-occupied form of the beta-adrenergic and closely related receptors, probably inducing a desensitization of them. Key regulator of LPAR1 signaling. Competes with RALA for binding to LPAR1 thus affecting the signaling properties of the receptor. Desensitizes LPAR1 and LPAR2 in a phosphorylation- independent manner. Positivel…
ATG9A	Exon	Autophagy	Autophagy-related protein 9A; Involved in autophagy and cytoplasm to vacuole transport (Cvt) vesicle formation. Plays a key role in the organization of the preautophagosomal structure/phagophore assembly site (PAS), the nucleating site for formation of the sequestering vesicle. Cycles between a juxta-nuclear trans-Golgi network compartment and late endosomes.
BCL11B	Intron	Immune	B-cell lymphoma/leukemia 11B; Key regulator of both differentiation and survival of T- lymphocytes during thymocyte development in mammals. Essential in controlling the responsiveness of hematopoietic stem cells to chemotactic signals by modulating the expression of the receptors CCR7 and CCR9, which direct the movement of progenitor cells from the bone marrow to the thymus. Is a regulator of IL2…
BRWD1	Intron	Cell morphology	Bromodomain and WD repeat-containing protein 1; May be a transcriptional activator. May be involved in chromatin remodeling (By similarity). Plays a role in the regulation of cell morphology and cytoskeletal organization. Required in the control of cell shape.
C22orf34	Intron	lncRNA	MIR3667HG (MIR3667 Host Gene) is an RNA Gene, and is affiliated with the lncRNA class. Diseases associated with MIR3667HG include Glioma Susceptibility 1 and Immunodeficiency-Centromeric Instability-Facial Anomalies Syndrome 1.
C9orf174	Intron	Unknown	The protein encoded by this gene contains a coiled-coil domain. Alternative splicing results in multiple transcript variants encoding different isoforms. A single nucleotide polymorphism (SNP) in this gene has been associated with increased susceptibility to Behcet's Disease
CACNA1H	Intron	Ion channel	Voltage-dependent T-type calcium channel subunit alpha-1H; Voltage-sensitive calcium channel that gives rise to T-type calcium currents. T-type calcium channels belong to the 'low-voltage activated (LVA)' group. A particularity of this type of channel is an opening at quite negative potentials, and a voltage-dependent inactivation. T-type channels serve pacemaking functions in both central neuron…
CACNA2D4	Intron	Ion channel	Voltage-dependent calcium channel subunit alpha-2/delta-4; The alpha-2/delta subunit of voltage-dependent calcium channels regulates calcium current density and activation/inactivation kinetics of the calcium channel.
CCDC130	Promoter	RNA processing	Involved in response to virus. Predicted to be located in nucleus. Predicted to be part of U2-type spliceosomal complex and post-mRNA release spliceosomal complex.
CDH4	Intron	Cell adhesion	Cadherin-4; Cadherins are calcium-dependent cell adhesion proteins. They preferentially interact with themselves in a homophilic manner in connecting cells; cadherins may thus contribute to the sorting of heterogeneous cell types. May play an important role in retinal development.
CELF4	Intron	RNA processing	CUGBP Elav-like family member 4; RNA-binding protein implicated in the regulation of pre-mRNA alternative splicing. Mediates exon inclusion and/or exclusion in pre- mRNA that are subject to tissue-specific and developmentally regulated alternative splicing. Specifically activates exon 5 inclusion of cardiac isoforms of TNNT2 during heart remodeling at the juvenile to adult transition. Promotes ex…
CHAD	Intron	Cell adhesion	Chondroadherin; Promotes attachment of chondrocytes, fibroblasts, and osteoblasts. This binding is mediated (at least for chondrocytes and fibroblasts) by the integrin alpha(2)beta(1). May play an important role in the regulation of chondrocyte growth and proliferation (By similarity); Belongs to the small leucine-rich proteoglycan (SLRP) family. SLRP class IV subfamily.
CHD7	Exon	Transcriptional	Chromodomain-helicase-DNA-binding protein 7; Probable transcription regulator. Maybe involved in the in 45S precursor rRNA production.
CMKLR1	Intron	Lipid Metabolism	Chemokine-like receptor 1; Receptor for the chemoattractant adipokine chemerin/RARRES2 and for the omega-3 fatty acid derived molecule resolvin E1. Interaction with RARRES2 induces activation of intracellular signaling molecules, such as SKY, MAPK1/3 (ERK1/2), MAPK14/P38MAPK and PI3K leading to multifunctional effects, like, reduction of immune responses, enhancing of adipogenesis and angionesis.…
CNR2	Intron	Immune	Cannabinoid receptor 2; Heterotrimeric G protein-coupled receptor for endocannabinoid 2-arachidonoylglycerol mediating inhibition of adenylate cyclase. May function in inflammatory response, nociceptive transmission and bone homeostasis.
COL23A1	Intron	Extracellular Matrix	COL23A1 is a member of the transmembrane collagens, a subfamily of the nonfibrillar collagens that contain a single pass hydrophobic transmembrane domain (Banyard et al., 2003
CRISPLD2	Intron	Matrix assembly	Cysteine-rich secretory protein LCCL domain-containing 2; Promotes matrix assembly; Belongs to the CRISP family.
CTD-2012M11.2	Promoter	lncRNA	Long Coding RNA
CTIF	Intron	Translational	CBP80/20-dependent translation initiation factor; Specifically required for the pioneer round of mRNA translation mediated by the cap-binding complex (CBC), that takes place during or right after mRNA export via the nuclear pore complex (NPC). Acts via its interaction with the NCBP1/CBP80 component of the CBC complex and recruits the 40S small subunit of the ribosome via eIF3. In contrast, it is …
CTSZ	Boundary	Proteolysis	Cathepsin Z; Exhibits carboxy-monopeptidase as well as carboxy-dipeptidase activity. Capable of producing kinin potentiating peptides (By similarity); Belongs to the peptidase C1 family.
CUL3	Intron	Ubiquitination	Cullin-3; Core component of multiple cullin-RING-based BCR (BTB-CUL3- RBX1) E3 ubiquitin-protein ligase complexes which mediate the ubiquitination and subsequent proteasomal degradation of target proteins. BCR complexes and ARIH1 collaborate in tandem to mediate ubiquitination of target proteins. As a scaffold protein may contribute to catalysis through positioning of the substrate and the ubiqui…
CYGB	Intron	Oxidative stress	Cytoglobin; May have a protective function during conditions of oxidative stress. May be involved in intracellular oxygen storage or transfer.
CYTH4	Intron	Guanine exchange	Cytohesin-4; Promotes guanine-nucleotide exchange on ARF1 and ARF5. Promotes the activation of ARF factors through replacement of GDP with GTP.
DDR1	Intron	Signal Transduction	Epithelial discoidin domain-containing receptor 1; Tyrosine kinase that functions as cell surface receptor for fibrillar collagen and regulates cell attachment to the extracellular matrix, remodeling of the extracellular matrix, cell migration, differentiation, survival and cell proliferation. Collagen binding triggers a signaling pathway that involves SRC and leads to the activation of MAP kinas…
DIP2A	Intron	Neuronal	Disco-interacting protein 2 homolog A; May provide positional cues for axon pathfinding and patterning in the central nervous system.
DMD	Intron	Cytoskeleton	Dystrophin; Anchors the extracellular matrix to the cytoskeleton via F- actin. Ligand for dystroglycan. Component of the dystrophin-associated glycoprotein complex which accumulates at the neuromuscular junction (NMJ) and at a variety of synapses in the peripheral and central nervous systems and has a structural function in stabilizing the sarcolemma. Also implicated in signaling events and synap…
DNM1	Boundary	Cytoskeleton	Dynamin-1; Microtubule-associated force-producing protein involved in producing microtubule bundles and able to bind and hydrolyze GTP. Most probably involved in vesicular trafficking processes. Involved in receptor-mediated endocytosis.
DNMT3A	Intron	Epigenetic Regulation	DNA (cytosine-5)-methyltransferase 3A; Required for genome-wide de novo methylation and is essential for the establishment of DNA methylation patterns during development. DNA methylation is coordinated with methylation of histones. It modifies DNA in a non-processive manner and also methylates non-CpG sites. May preferentially methylate DNA linker between 2 nucleosomal cores and is inhibited by h…
DOM3Z	Exon	RNA processing	Decapping and exoribonuclease protein; Ribonuclease that specifically degrades pre-mRNAs with a defective 5' end cap and is part of a pre-mRNA capping quality control. Has decapping, pyrophosphohydrolase and 5'-3' exonuclease activities. Has decapping activity toward incomplete 5' end cap mRNAs such as unmethylated 5' end-capped RNA to release GpppN and 5' end monophosphate RNA.
DPEP1	Intron	Leukotriene regulation	Dipeptidase 1; Hydrolyzes a wide range of dipeptides. Implicated in the renal metabolism of glutathione and its conjugates. Converts leukotriene D4 to leukotriene E4; it may play an important role in the regulation of leukotriene activity.
DUSP22	Intron	Signal Transduction	Dual specificity protein phosphatase 22; Activates the Jnk signaling pathway. Dephosphorylates and deactivates p38 and stress-activated protein kinase/c-Jun N-terminal kinase (SAPK/JNK)
EHMT1	Intron	Epigenetic Regulation	Histone-lysine N-methyltransferase EHMT1; Histone methyltransferase that specifically mono- and dimethylates 'Lys-9' of histone H3 (H3K9me1 and H3K9me2, respectively) in euchromatin. H3K9me represents a specific tag for epigenetic transcriptional repression by recruiting HP1 proteins to methylated histones. Also weakly methylates 'Lys-27' of histone H3 (H3K27me). Also required for DNA methylation…
EMID1	Intron	Collagen structure	Predicted to be located in several cellular components, including Golgi apparatus; endoplasmic reticulum; and extracellular matrix. Predicted to be part of collagen trimer.
ENG	Intron	Angiogenesis	Endoglin; Vascular endothelium glycoprotein that plays an important role in the regulation of angiogenesis. Required for normal structure and integrity of adult vasculature. Regulates the migration of vascular endothelial cells. Required for normal extraembryonic angiogenesis and for embryonic heart development (By similarity). May regulate endothelial cell shape changes in response to blood flow…
FAM65A	Boundary	Cell polarity	Rho family-interacting cell polarization regulator 1; Downstream effector protein for Rho-type small GTPases that plays a role in cell polarity and directional migration. Acts as an adapter protein, linking active Rho proteins to STK24 and STK26 kinases, and hence positively regulates Golgi reorientation in polarized cell migration upon Rho activation. Involved in the subcellular relocation of ST…
FBLN1	Intron	Cell adhesion	Fibulin-1; Incorporated into fibronectin-containing matrix fibers. May play a role in cell adhesion and migration along protein fibers within the extracellular matrix (ECM). Could be important for certain developmental processes and contribute to the supramolecular organization of ECM architecture, in particular to those of basement membranes. Has been implicated in a role in cellular transformat…
FGD2	Promoter	Signal Transduction	FYVE, RhoGEF and PH domain-containing protein 2; Activates CDC42, a member of the Ras-like family of Rho- and Rac proteins, by exchanging bound GDP for free GTP. Activates JNK1 via CDC42 but not RAC1. Binds to phosphatidylinositol 4,5-bisphosphate, phosphatidylinositol 3,4,5-trisphosphate, phosphatidylinositol 5- monophosphate, phosphatidylinositol 4-monophosphate and phosphatidylinositol 3-monop…
FYB	Intron	Immune	FYN-binding protein 1; Acts as an adapter protein of the FYN and LCP2 signaling cascades in T-cells (By similarity). May play a role in linking T-cell signaling to remodeling of the actin cytoskeleton. Modulates the expression of IL2 (By similarity). Involved in platelet activation (By similarity). Prevents the degradation of SKAP1 and SKAP2. May be involved in high affinity immunoglobulin epsilo…
GALNTL1	Intron	Epigenetic Regulation	Polypeptide N-acetylgalactosaminyltransferase 16; Catalyzes the initial reaction in O-linked oligosaccharide biosynthesis, the transfer of an N-acetyl-D-galactosamine residue to a serine or threonine residue on the protein receptor. Belongs to the glycosyltransferase 2 family. GalNAc-T subfamily.
GNG7	Intron	Signal Transduction	Guanine nucleotide-binding protein G(I)/G(S)/G(O) subunit gamma-7; Guanine nucleotide-binding proteins (G proteins) are involved as a modulator or transducer in various transmembrane signaling systems. The beta and gamma chains are required for the GTPase activity, for replacement of GDP by GTP, and for G protein-effector interaction. Plays a role in the regulation of adenylyl cyclase signaling i…
GPR27	Promoter	Signal Transduction	GPR27 is a member of the G protein-coupled receptors (GPCRs), a large family of receptors that have a similar structure characterized by 7 transmembrane domains. Activation of GPCRs by extracellular stimuli such as neurotransmitters, hormones, or light induces an intracellular signaling cascade mediated by heterotrimeric GTP-binding proteins, or G proteins.
GPR85	Boundary	Signal Transduction	Members of the G protein-coupled receptor (GPCR) family, such as GPR85, have a similar structure characterized by 7 transmembrane domains. Activation of GPCRs by extracellular stimuli, such as neurotransmitters, hormones, or light, induces an intracellular signaling cascade mediated by heterotrimeric GTP-binding proteins, or G protein
HSPA12B	Exon	Heatshock protein	Heat shock protein family A member 12B; Belongs to the heat shock protein 70 family.
HSPB6	Promoter	Muscle regulation	Heat shock protein beta-6; Small heat shock protein which functions as a molecular chaperone probably maintaining denatured proteins in a folding- competent state. Seems to have versatile functions in various biological processes. Plays a role in regulating muscle function such as smooth muscle vasorelaxation and cardiac myocyte contractility. May regulate myocardial angiogenesis implicating KDR.…
IRF2BPL	Promoter	Ubiquitination	Probable E3 ubiquitin-protein ligase IRF2BPL; Probable E3 ubiquitin protein ligase involved in the proteasome-mediated ubiquitin-dependent degradation of target proteins. Through the degradation of CTNNB1, functions downstream of FOXF2 to negatively regulate the Wnt signaling pathway. Probably plays a role in the development of the central nervous system and in neuronal maintenance (Probable). Al…
ITPKB	Exon	Signal Transduction	The protein encoded by this protein regulates inositol phosphate metabolism by phosphorylation of second messenger inositol 1,4,5-trisphosphate to Ins(1,3,4,5)P4. The activity of this encoded protein is responsible for regulating the levels of a large number of inositol polyphosphates that are important in cellular signaling. Both calcium/calmodulin and protein phosphorylation mechanisms control …
KCND3	Intron	Ion channel	Potassium voltage-gated channel subfamily D member 3; Pore-forming (alpha) subunit of voltage-gated rapidly inactivating A-type potassium channels. May contribute to I(To) current in heart and I(Sa) current in neurons. Channel properties are modulated by interactions with other alpha subunits and with regulatory subunits. Belongs to the potassium channel family. D (Shal) (TC 1.A.1.2) subfamily. K…
KIF26B	Exon	Developmental	Kinesin-like protein KIF26B; Essential for embryonic kidney development. Plays an important role in the compact adhesion between mesenchymal cells adjacent to the ureteric buds, possibly by interacting with MYH10. This could lead to the establishment of the basolateral integrity of the mesenchyme and the polarized expression of ITGA8, which maintains the GDNF expression required for further urete…
KLF2	Intron	Transcriptional	Krueppel-like factor 2; Transcription factor that binds to the CACCC box in the promoter of target genes such as HBB/beta globin or NOV and activates their transcription. Might be involved in transcriptional regulation by modulating the binding of the RARA nuclear receptor to RARE DNA elements. Belongs to the krueppel C2H2-type zinc-finger protein family.
KLHL26	Intron	Unknown	KLHL26 (Kelch Like Family Member 26) is a Protein Coding gene. Diseases associated with KLHL26 include Bilateral Retinoblastoma and Ebstein Anomaly. An important paralog of this gene is KLHL13.
KLHL30	Promoter	Unknown	KLHL30 (Kelch Like Family Member 30) is a Protein Coding gene. Diseases associated with KLHL30 include Congenital Myopathy 23 and Nemaline Myopathy 8. Among its related pathways is 2q37 copy number variation syndrome. An important paralog of this gene is KLHL21.
KRT7	Intron	Cytoskeleton	Keratin, type II cytoskeletal 7; Blocks interferon-dependent interphase and stimulates DNA synthesis in cells. Involved in the translational regulation of the human papillomavirus type 16 E7 mRNA (HPV16 E7). Belongs to the intermediate filament family.
LAT2	Intron	Immune	Linker for activation of T-cells family member 2; Involved in FCER1 (high affinity immunoglobulin epsilon receptor)-mediated signaling in mast cells. May also be involved in BCR (B-cell antigen receptor)-mediated signaling in B-cells and FCGR1 (high affinity immunoglobulin gamma Fc receptor I)-mediated signaling in myeloid cells. Couples activation of these receptors and their associated kinases …
LGALS3	Promoter	Immune	Galectin-3; Galactose-specific lectin which binds IgE. May mediate with the alpha-3, beta-1 integrin the stimulation by CSPG4 of endothelial cells migration. Together with DMBT1, required for terminal differentiation of columnar epithelial cells during early embryogenesis (By similarity). In the nucleus: acts as a pre-mRNA splicing factor. Involved in acute inflammatory responses including neutro…
LRRC4B	Intron	Neuronal	Leucine-rich repeat-containing protein 4B; Synaptic adhesion protein. Regulates the formation of excitatory synapses. The trans-synaptic adhesion between LRRC4B and PTPRF regulates the formation of excitatory synapses in a bidirectional manner
MACF1	Intron	Cytoskeleton	Microtubule-actin cross-linking factor 1, isoforms 1/2/3/5; [Isoform 2]: F-actin-binding protein which plays a role in cross-linking actin to other cytoskeletal proteins and also binds to microtubules. Plays an important role in ERBB2-dependent stabilization of microtubules at the cell cortex. Acts as a positive regulator of Wnt receptor signaling pathway and is involved in the translocation of A…
MFAP3	Intron	Immune	Predicted to enable MHC class II protein binding activity and protein tyrosine kinase binding activity. Predicted to be involved in T cell activation; interleukin-15-mediated signaling pathway; and positive regulation of ERK1 and ERK2 cascade. Predicted to be located in extracellular region. Predicted to be active in external side of plasma membrane and membrane raft.
MMP21	Boundary	Developmental	Matrix metalloproteinase-21; Plays a specialized role in the generation of left-right asymmetry during embryogenesis. May act as a negative regulator of the NOTCH-signaling pathway. Cleaves alpha-1-antitrypsin ; Belongs to the peptidase M10A family.
MRPL23	Intron	Mitochondrial	Mitochondrial ribosomes (mitoribosomes) consist of a small 28S subunit and a large 39S subunit. They have an estimated 75% protein to rRNA composition compared to prokaryotic ribosomes, where this ratio is reversed. Another difference between mammalian mitoribosomes and prokaryotic ribosomes is that the latter contain a 5S rRNA. Among different species, the proteins comprising the mitoribosome di…
MSI2	Intron	RNA processing	RNA-binding protein Musashi homolog 2; RNA binding protein that regulates the expression of target mRNAs at the translation level. May play a role in the proliferation and maintenance of stem cells in the central nervous system (By similarity); Belongs to the Musashi family.
MSR1	Intron	Immune	Macrophage scavenger receptor types I and II; Membrane glycoproteins implicated in the pathologic deposition of cholesterol in arterial walls during atherogenesis. Two types of receptor subunits exist. These receptors mediate the endocytosis of a diverse group of macromolecules, including modified low density lipoproteins (LDL). Isoform III does not internalize acetylated LDL.
MYH9	Intron	Cytoskeleton	Myosin-9; Cellular myosin that appears to play a role in cytokinesis, cell shape, and specialized functions such as secretion and capping. During cell spreading, plays an important role in cytoskeleton reorganization, focal contacts formation (in the margins but not the central part of spreading cells), and lamellipodial retraction; this function is mechanically antagonized by MYH10.
MYL9	Intron	Muscle regulation	Myosin regulatory light polypeptide 9; Myosin regulatory subunit that plays an important role in regulation of both smooth muscle and nonmuscle cell contractile activity via its phosphorylation. Implicated in cytokinesis, receptor capping, and cell locomotion.
NACC2	Intron	Transcriptional	Nucleus accumbens-associated protein 2; Functions as a transcriptional repressor through its association with the NuRD complex. Recruits the NuRD complex to the promoter of MDM2, leading to the repression of MDM2 transcription and subsequent stability of p53/TP53.
NCOR2	Intron	Transcriptional	Nuclear receptor corepressor 2; Transcriptional corepressor. Mediates the transcriptional repression activity of some nuclear receptors by promoting chromatin condensation, thus preventing access of the basal transcription. Isoform 1 and isoform 4 have different affinities for different nuclear receptors. Involved in the regulation BCL6-dependent of the germinal center (GC) reactions, mainly thro…
NFATC1	Intron	Immune	Nuclear factor of activated T-cells, cytoplasmic 1; Plays a role in the inducible expression of cytokine genes in T-cells, especially in the induction of the IL-2 or IL-4 gene transcription. Also controls gene expression in embryonic cardiac cells. Could regulate not only the activation and proliferation but also the differentiation and programmed death of T-lymphocytes as well as lymphoid and no…
NFIX	Exon	Transcriptional	Nuclear factor 1 X-type; Recognizes and binds the palindromic sequence 5'- TTGGCNNNNNGCCAA-3' present in viral and cellular promoters and in the origin of replication of adenovirus type 2. These proteins are individually capable of activating transcription and replication; Belongs to the CTF/NF-I family.
NMRAL1	Promoter	Redox regulation	NmrA-like family domain-containing protein 1; Redox sensor protein. Undergoes restructuring and subcellular redistribution in response to changes in intracellular NADPH/NADP(+) levels. At low NADPH concentrations the protein is found mainly as a monomer, and binds argininosuccinate synthase (ASS1), the enzyme involved in nitric oxide synthesis. Association with ASS1 impairs its activity and reduc…
PACSIN2	Intron	Neuronal	Protein kinase C and casein kinase substrate in neurons protein 2; Regulates the morphogenesis and endocytosis of caveolae (By similarity). Lipid-binding protein that is able to promote the tubulation of the phosphatidic acid-containing membranes it preferentially binds. Plays a role in intracellular vesicle-mediated transport. Involved in the endocytosis of cell-surface receptors like the EGF re…
PAX8	Intron	Transcriptional	Paired box protein Pax-8; Transcription factor for the thyroid-specific expression of the genes exclusively expressed in the thyroid cell type, maintaining the functional differentiation of such cells.
PDE4C	Intron	Signal Transduction	The protein encoded by this gene belongs to the cyclic nucleotide phosphodiesterase (PDE) family, and PDE4 subfamily. This PDE hydrolyzes the second messenger, cAMP, which is a regulator and mediator of a number of cellular responses to extracellular signals. Thus, by regulating the cellular concentration of cAMP, this protein plays a key role in many important physiological processes. Alternativ…
PDLIM4	Intron	Cytoskeleton	PDZ and LIM domain protein 4; [Isoform 1]: Suppresses SRC activation by recognizing and binding to active SRC and facilitating PTPN13-mediated dephosphorylation of SRC 'Tyr-419' leading to its inactivation. Inactivated SRC dissociates from this protein allowing the initiation of a new SRC inactivation cycle. Involved in reorganization of the actin cytoskeleton. In nonmuscle cells, binds to ACTN1 …
POMC	Exon	Signal Transduction	Corticotropin-like intermediary peptide; [Corticotropin]: Stimulates the adrenal glands to release cortisol. [Melanocyte-stimulating hormone beta]: Increases the pigmentation of skin by increasing melanin production in melanocytes. [Met-enkephalin]: Endogenous opiate; Belongs to the POMC family.
PPCDC	Intron	Mitochondrial	Phosphopantothenoylcysteine decarboxylase; Necessary for the biosynthesis of coenzyme A. Catalyzes the decarboxylation of 4-phosphopantothenoylcysteine to form 4'- phosphopantotheine; Belongs to the HFCD (homooligomeric flavin containing Cys decarboxylase) superfamily.
PPP2R2C	Intron	Enzymatic Regulation	Serine/threonine-protein phosphatase 2A 55 kDa regulatory subunit B gamma isoform; The B regulatory subunit might modulate substrate selectivity and catalytic activity, and also might direct the localization of the catalytic enzyme to a particular subcellular compartment.
PPT1	Intron	Lysosomal	Palmitoyl-protein thioesterase 1; Removes thioester-linked fatty acyl groups such as palmitate from modified cysteine residues in proteins or peptides during lysosomal degradation. Prefers acyl chain lengths of 14 to 18 carbons ; Belongs to the palmitoyl-protein thioesterase family.
PRDM16	Intron	Transcriptional	Histone-lysine N-methyltransferase PRDM16; Binds DNA and functions as a transcriptional regulator. Displays histone methyltransferase activity and monomethylates 'Lys-9' of histone H3 (H3K9me1) in vitro (By similarity). Probably catalyzes the monomethylation of free histone H3 in the cytoplasm which is then transported to the nucleus and incorporated into nucleosomes where SUV39H methyltransferas…
PRDM8	Intron	Epigenetic Regulation	PR domain zinc finger protein 8; Probable histone methyltransferase, preferentially acting on 'Lys-9' of histone H3 (By similarity). Involved in the control of steroidogenesis through transcriptional repression of steroidogenesis marker genes such as CYP17A1 and LHCGR (By similarity). Forms with BHLHE22 a transcriptional repressor complex controlling genes involved in neural development and neuro…
PRR5-ARHGAP8	Intron	Rho-GTPase regulation	The PRR5-ARHGAP8 mRNA is an infrequent but naturally occurring read-through transcript of the neighboring proline rich 5, renal (PRR5) and Rho GTPase activating protein 8 (ARHGAP8) genes. The resulting fusion protein contains sequence identity with each individual gene product, and it includes domains characteristic of a RhoGAP protein. The significance of this read-through transcript and the fun…
PRRC2B	Intron	Developmental	Enables RNA binding activity. Predicted to be involved in cell differentiation. Predicted to act upstream of or within in utero embryonic development.
PTPRJ	Promoter	Signal Transduction	Receptor-type tyrosine-protein phosphatase eta; Tyrosine phosphatase which dephosphorylates or contributes to the dephosphorylation of CTNND1, FLT3, PDGFRB, MET, RET (variant MEN2A), KDR, LYN, SRC, MAPK1, MAPK3, EGFR, TJP1, OCLN, PIK3R1 and PIK3R2. Plays a role in cell adhesion, migration, proliferation and differentiation. Involved in vascular development. Regulator of macrophage adhesion and sp…
RAB11FIP1	Intron	Membrane Trafficking	Rab11 family-interacting protein 1; A Rab11 effector protein involved in the endosomal recycling process. Also involved in controlling membrane trafficking along the phagocytic pathway and in phagocytosis.
RAB11FIP4	Intron	Membrane Trafficking	Rab11 family-interacting protein 4; Acts as a regulator of endocytic traffic by participating in membrane delivery. Required for the abcission step in cytokinesis, possibly by acting as an 'address tag' delivering recycling endosome membranes to the cleavage furrow during late cytokinesis. In case of infection by HCMV (human cytomegalovirus), may participate in egress of the virus out of nucleus;…
RHCE	Intron	Transport	Blood group Rh(CE) polypeptide; May be part of an oligomeric complex which is likely to have a transport or channel function in the erythrocyte membrane; Belongs to the ammonium transporter (TC 2.A.49) family. Rh subfamily.
RNF126	Promoter	Ubiquitination	E3 ubiquitin-protein ligase RNF126; E3 ubiquitin-protein ligase that mediates ubiquitination oF target proteins. Depending on the associated E2 ligase, mediates 'Lys-48'- and 'Lys-63'- linked polyubiquitination of substrates (By similarity). Part of a BAG6-dependent quality control process ensuring that proteins of the secretory pathway that are mislocalized to the cytosol are degraded by the pro…
RPTOR	Intron	Autophagy	Regulatory-associated protein of mTOR; Involved in the control of the mammalian target of rapamycin complex 1 (mTORC1) activity which regulates cell growth and survival, and autophagy in response to nutrient and hormonal signals; functions as a scaffold for recruiting mTORC1 substrates. mTORC1 is activated in response to growth factors or amino acids. Growth factor-stimulated mTORC1 activation in…
RTN4RL1	Exon	Neuronal	Reticulon-4 receptor-like 1; Cell surface receptor. Plays a functionally redundant role in postnatal brain development and in regulating axon regeneration in the adult central nervous system. Contributes to normal axon migration across the brain midline and normal formation of the corpus callosum. Protects motoneurons against apoptosis; protection against apoptosis is probably mediated by MAG.
RUNX1	Exon	Transcriptional	Runt-related transcription factor 1; Forms the heterodimeric complex core-binding factor (CBF) with CBFB. RUNX members modulate the transcription of their target genes through recognizing the core consensus binding sequence 5'- TGTGGT-3', or very rarely, 5'-TGCGGT-3', within their regulatory regions via their runt domain, while CBFB is a non-DNA-binding regulatory subunit that allosterically enha…
RXRA	Intron	Transcriptional	Retinoic acid receptor RXR-alpha; Receptor for retinoic acid that acts as a transcription factor. Forms homo- or heterodimers with retinoic acid receptors (RARs) and binds to target response elements in response to their ligands, all-trans or 9-cis retinoic acid, to regulate gene expression in various biological processes. The RAR/RXR heterodimers bind to the retinoic acid response elements (RARE…
SARDH	Intron	Mitochondrial	This gene encodes an enzyme localized to the mitochondrial matrix which catalyzes the oxidative demethylation of sarcosine. This enzyme is distinct from another mitochondrial matrix enzyme, dimethylglycine dehydrogenase, which catalyzes a reaction resulting in the formation of sarcosine. Mutations in this gene are associated with sarcosinemia. Alternatively spliced transcript variants have been d…
SEMA4D	Intron	Neuronal	Semaphorin-4D; Cell surface receptor for PLXNB1 and PLXNB2 that plays an important role in cell-cell signaling. Regulates GABAergic synapse development (By similarity). Promotes the development of inhibitory synapses in a PLXNB1-dependent manner (By similarity). Modulates the complexity and arborization of developing neurites in hippocampal neurons by activating PLXNB1 and interaction with PLXNB1…
SLC25A33	Intron	Mitochondrial	Solute carrier family 25 member 33; Mitochondrial transporter that imports/exports pyrimidine nucleotides into and from mitochondria. Transports preferentially uracil, thymine, and cytosine (deoxy)nucleoside di- and triphosphates by an antiport mechanism. Also transports guanine but not adenine (deoxy)nucleotides. Is inhibited strongly by pyridoxal 5'-phosphate, 4,7-diphenyl-1,10-phenanthroline, …
SLC38A8	Promoter	Amino acid transport	Putative sodium-coupled neutral amino acid transporter 8; Putative sodium-dependent amino acid/proton antiporter. Belongs to the amino acid/polyamine transporter 2 family.
SLFN13	Promoter	Endoribonuclease	Schlafen family member 13; Endoribonuclease that cleaves tRNAs and rRNAs. Cleaves tRNAs 11 nucleotides from the 3'-terminus at the acceptor stem. Does not act on tRNA(Sec). Able to restrict HIV-1 virus replication; ability to inhibit HIV-1 replication is dependent on endoribonuclease activity.
SMAD7	Intron	Signal Transduction	Mothers against decapentaplegic homolog 7; Antagonist of signaling by TGF-beta (transforming growth factor) type 1 receptor superfamily members; has been shown to inhibit TGF-beta (Transforming growth factor) and activin signaling by associating with their receptors thus preventing SMAD2 access. Functions as an adapter to recruit SMURF2 to the TGF-beta receptor complex. Also acts by recruiting th…
SOLH	Intron	Transcriptional	This gene encodes a protein containing zinc-finger-like repeats and a calpain-like protease domain. The encoded protein may function as a transcription factor, RNA-binding protein, or in protein-protein interactions during visual system development.
STAT5A	Exon	Transcriptional	Signal transducer and activator of transcription 5A; Carries out a dual function: signal transduction and activation of transcription. Mediates cellular responses to the cytokine KITLG/SCF and other growth factors. Mediates cellular responses to ERBB4. May mediate cellular responses to activated FGFR1, FGFR2, FGFR3 and FGFR4. Binds to the GAS element and activates PRL- induced transcription. Regu…
STOX2	Intron	Developmental	This gene encodes a Storkhead-box_winged-helix domain containing protein. This protein is differentially expressed in decidual tissue and may be involved in the susceptibility to pre-eclampsia with fetal growth restriction. Alternate splicing results in multiple transcript variants
SYNE2	Intron	Cytoskeleton	Nesprin-2; Multi-isomeric modular protein which forms a linking network between organelles and the actin cytoskeleton to maintain the subcellular spatial organization. As a component of the LINC (LInker of Nucleoskeleton and Cytoskeleton) complex involved in the connection between the nuclear lamina and the cytoskeleton. The nucleocytoplasmic interactions established by the LINC complex play an i…
TEF	Intron	Transcriptional	Thyrotroph embryonic factor; Transcription factor that binds to and transactivates the TSHB promoter. Binds to a minimal DNA-binding sequence 5'- [TC][AG][AG]TTA[TC][AG]-3'; Belongs to the bZIP family. PAR subfamily.
TMC8	Intron	Ion channel	Transmembrane channel-like protein 8; Probable ion channel; Belongs to the TMC family.
TP73	Intron	Apoptosis	Tumor protein p73; Participates in the apoptotic response to DNA damage. Isoforms containing the transactivation domain are pro-apoptotic, isoforms lacking the domain are anti-apoptotic and block the function of p53 and transactivating p73 isoforms. May be a tumor suppressor protein.
TPPP	Intron	Cytoskeleton	Tubulin polymerization-promoting protein; Regulator of microtubule dynamics that plays a key role in myelination by promoting elongation of the myelin sheath. Acts as a microtubule nucleation factor in oligodendrocytes: specifically localizes to the postsynaptic Golgi apparatus region, also named Golgi outpost, and promotes microtubule nucleation, an important step for elongation of the myelin sh…
TRA2A	Promoter	RNA processing	Transformer-2 protein homolog alpha; Sequence-specific RNA-binding protein which participates in the control of pre-mRNA splicing.
USP44	Intron	Deubiquitination	Ubiquitin carboxyl-terminal hydrolase 44; Deubiquitinase that plays a key regulatory role in the spindle assembly checkpoint or mitotic checkpoint by preventing premature anaphase onset. Acts by specifically mediating deubiquitination of CDC20, a negative regulator of the anaphase promoting complex/cyclosome (APC/C). Deubiquitination of CDC20 leads to stabilize the MAD2L1-CDC20-APC/C ternary comp…
ZNF217	Exon	Transcriptional	Zinc finger protein 217; Binds to the promoters of target genes and functions as repressor. Promotes cell proliferation and antagonizes cell death. Promotes phosphorylation of AKT1 at 'Ser-473'.

## Sheet: Table S9
Table S9	Comparison of DMF associated genes in the current study with Helliwell et al 2020 [23]
Chr	Location	Gene ID	Helliwell et al	This study	Functional Category
			2020 [23]
	Genomic region		DM %	DM %
16	Intron	CACNA1H	0.16	0.11	Calcium ion channel
6	Intron	DUSP22	-0.15	0.13	Signal Transduction
19	Intron	GNG7	-0.18	-0.11	Signal Transduction
2	Intron	PAX8	0.18	0.3	Transcription factor
9	Intron	SARDH	-0.24	-0.22	Mitochondrial
2	Intergenic/Exon	POMC	-0.16	0.13	Signal Transduction
